# Supplementary material for: rac-Dimethyl [(9-anthr­yl)(4-methyl­anilino)meth­yl]phospho­nate
Source: Acta Crystallogr Sect E Struct Rep Online. 2011 Jul 16;67(Pt 8):o2045. doi: 10.1107/S1600536811027711 (PMC3213493; doi:10.1107/S1600536811027711)
Supplement: Supplementary file 1 [file e-67-o2045-sup1.cif]

##############################################################################
#                                                                            #
# This CIF contains the data in a paper accepted for publication in          #
# Acta Crystallographica Section E. It conforms to the requirements of       #
# Notes for Authors for Acta Crystallographica Section E, and has been       #
# peer reviewed under the auspices of the IUCr Commission on Journals.       #
#                                                                            #
# Full details of the Crystallographic Information File format               #
# are given in the paper "The Crystallographic Information File (CIF):       #
# a New Standard Archive File for Crystallography" by S. R. Hall, F. H.      #
# Allen and I. D. Brown [Acta Cryst. (1991), A47, 655-685].                  #
#                                                                            #
# The current version of the core CIF dictionary is obtainable from          #
# ftp://ftp.iucr.org/pub/cif_core.dic.                                       #
#                                                                            #
# Software is freely available for graphical display of the structure(s)     #
# in this CIF. For information consult the CIF software page                 #
# http://www.iucr.org/resources/cif/software.                                #
#                                                                            #
# This file may be used for bona fide research purposes within the           #
# scientific community so long as proper attribution is given to the journal # 
# article from which it was obtained.                                        #
#                                                                            #
##############################################################################
data_I
_audit_creation_method     'WinGX routine CIF_UPDATE'
_chemical_name_systematic
;
<i>rac</i>-Dimethyl [(9-anthryl)(4-methylanilino)methyl]phosphonate
;
_chemical_formula_moiety     'C24 H24 N O3 P'
_chemical_formula_sum     'C24 H24 N O3 P'
_chemical_formula_iupac     'C24 H24 N O3 P'
_chemical_formula_weight     405.41
_chemical_melting_point     ?
_chemical_melting_point_gt     452
_chemical_melting_point_lt     453
_symmetry_cell_setting     triclinic
_symmetry_space_group_name_H-M     'P -1'
_symmetry_space_group_name_Hall     '-P 1'
loop_
    _symmetry_equiv_pos_as_xyz
    'x, y, z'
    '-x, -y, -z'
_cell_length_a     7.944(3)
_cell_length_b     11.389(4)
_cell_length_c     24.007(4)
_cell_angle_alpha     100.92(4)
_cell_angle_beta     91.63(3)
_cell_angle_gamma     95.17(4)
_cell_volume     2121.5(11)
_cell_formula_units_Z     4
_cell_measurement_reflns_used     22
_cell_measurement_theta_min     16.03
_cell_measurement_theta_max     17.83
_cell_measurement_temperature     290(2)
_exptl_crystal_description     prism
_exptl_crystal_colour     colourless
_exptl_crystal_size_max     0.24
_exptl_crystal_size_mid     0.22
_exptl_crystal_size_min     0.20
_exptl_crystal_density_diffrn     1.269
_exptl_crystal_density_method     'not measured'
_exptl_crystal_F_000     856
_exptl_absorpt_coefficient_mu     0.154
_exptl_absorpt_correction_type     none
_exptl_special_details
;
;
_diffrn_ambient_temperature     290(2)
_diffrn_radiation_type     MoK\a
_diffrn_radiation_wavelength     0.71073
_diffrn_radiation_monochromator     graphite
_diffrn_measurement_device_type     'Enraf--Nonius CAD-4'
_diffrn_measurement_method     'non-profiled \w/2\t scans'
_diffrn_reflns_number     8902
_diffrn_reflns_av_R_equivalents     0.0853
_diffrn_reflns_theta_min     0.86
_diffrn_reflns_theta_max     25.97
_diffrn_reflns_theta_full     25.97
_diffrn_measured_fraction_theta_max     0.997
_diffrn_measured_fraction_theta_full     0.997
_diffrn_reflns_limit_h_min     0
_diffrn_reflns_limit_h_max     9
_diffrn_reflns_limit_k_min     -14
_diffrn_reflns_limit_k_max     13
_diffrn_reflns_limit_l_min     -29
_diffrn_reflns_limit_l_max     29
_diffrn_standards_number     3
_diffrn_standards_interval_time     120
_diffrn_standards_decay_%     1
loop_
    _diffrn_standard_refln_index_h
    _diffrn_standard_refln_index_k
    _diffrn_standard_refln_index_l
    -2 0 5
    2 -2 -2
    2 -2 0
_refine_special_details
;
Refinement of <i>F</i>^2^ against ALL reflections. The weighted <i>R</i>-factor
<i>wR</i> and goodness of fit <i>S</i> are based on <i>F</i>^2^, conventional
<i>R</i>-factors <i>R</i> are based on <i>F</i>, with <i>F</i> set to zero for
negative <i>F</i>^2^. The threshold expression of <i>F</i>^2^ >
\s(<i>F</i>^2^) is used only for calculating <i>R</i>-factors(gt) <i>etc</i>.
and is not relevant to the choice of reflections for refinement.
<i>R</i>-factors based on <i>F</i>^2^ are statistically about twice as large
as those based on <i>F</i>, and <i>R</i>- factors based on ALL data will be
even larger.
;
_reflns_number_total     8275
_reflns_number_gt     2944
_reflns_threshold_expression     I>2\s(I)
_refine_ls_structure_factor_coef     Fsqd
_refine_ls_matrix_type     full
_refine_ls_R_factor_all     0.2792
_refine_ls_R_factor_gt     0.0897
_refine_ls_wR_factor_ref     0.2777
_refine_ls_goodness_of_fit_ref     0.997
_refine_ls_restrained_S_all     0.997
_refine_ls_number_reflns     8275
_refine_ls_number_parameters     539
_refine_ls_number_restraints     0
_refine_ls_hydrogen_treatment     constr
_refine_ls_weighting_scheme     calc
_refine_ls_weighting_details
                 'calc w=1/[\s^2^(Fo^2^)+(0.0998P)^2^] where P=(Fo^2^+2Fc^2^)/3'
_atom_sites_solution_hydrogens     geom
_atom_sites_solution_primary     direct
_atom_sites_solution_secondary     difmap
_refine_ls_shift/su_max     0.003
_refine_ls_shift/su_mean     0
_refine_diff_density_max     0.287
_refine_diff_density_min     -0.322
_refine_ls_extinction_method     none
loop_
    _atom_type_symbol
    _atom_type_description
    _atom_type_scat_dispersion_real
    _atom_type_scat_dispersion_imag
    _atom_type_scat_source
    C C 0.0033 0.0016 'International Tables Vol C Tables 4.2.6.8 and 6.1.1.4'
    H H 0 0 'International Tables Vol C Tables 4.2.6.8 and 6.1.1.4'
    N N 0.0061 0.0033 'International Tables Vol C Tables 4.2.6.8 and 6.1.1.4'
    O O 0.0106 0.006 'International Tables Vol C Tables 4.2.6.8 and 6.1.1.4'
    P P 0.1023 0.0942 'International Tables Vol C Tables 4.2.6.8 and 6.1.1.4'
_computing_data_collection     'CAD-4 EXPRESS (Enraf--Nonius, 1994)'
_computing_cell_refinement     'CAD-4 EXPRESS (Enraf--Nonius, 1994)'
_computing_data_reduction     'XCAD4 (Harms & Wocadlo, 1995)'
_computing_structure_solution     'SHELXS97 (Sheldrick, 2008)'
_computing_structure_refinement     'SHELXL97 (Sheldrick, 2008)'
_computing_molecular_graphics     'ORTEP-3 for Windows (Farrugia, 1997)'
_computing_publication_material     'WinGX (Farrugia, 1999)'
loop_
    _atom_site_type_symbol
    _atom_site_label
    _atom_site_fract_x
    _atom_site_fract_y
    _atom_site_fract_z
    _atom_site_U_iso_or_equiv
    _atom_site_adp_type
    _atom_site_calc_flag
    _atom_site_refinement_flags
    _atom_site_occupancy
    _atom_site_disorder_assembly
    _atom_site_disorder_group
    C C101 0.5221(8) 0.7612(5) 0.5699(2) 0.0376(16) Uani d . 1 . .
    H H101 0.5081 0.8407 0.5615 0.045 Uiso calc R 1 . .
    C C102 0.5951(7) 0.7858(5) 0.6315(3) 0.0388(16) Uani d . 1 . .
    C C103 0.6205(8) 0.9055(6) 0.6617(3) 0.0436(17) Uani d . 1 . .
    C C104 0.5628(9) 1.0076(6) 0.6425(3) 0.0520(18) Uani d . 1 . .
    H H104 0.5031 0.996 0.6077 0.062 Uiso calc R 1 . .
    C C105 0.5929(10) 1.1198(6) 0.6735(3) 0.070(2) Uani d . 1 . .
    H H105 0.5506 1.1834 0.6602 0.084 Uiso calc R 1 . .
    C C106 0.6869(11) 1.1428(7) 0.7256(4) 0.078(3) Uani d . 1 . .
    H H106 0.7104 1.2211 0.7456 0.094 Uiso calc R 1 . .
    C C107 0.7426(10) 1.0506(7) 0.7462(3) 0.069(2) Uani d . 1 . .
    H H107 0.8049 1.0663 0.7806 0.083 Uiso calc R 1 . .
    C C108 0.7086(8) 0.9296(7) 0.7165(3) 0.0500(18) Uani d . 1 . .
    C C109 0.7569(9) 0.8358(7) 0.7409(3) 0.060(2) Uani d . 1 . .
    H H109 0.8158 0.8524 0.7759 0.073 Uiso calc R 1 . .
    C C110 0.7177(8) 0.7162(7) 0.7130(3) 0.0500(18) Uani d . 1 . .
    C C111 0.7586(11) 0.6232(8) 0.7402(3) 0.075(2) Uani d . 1 . .
    H H111 0.8112 0.6418 0.7763 0.09 Uiso calc R 1 . .
    C C112 0.7228(11) 0.5074(8) 0.7147(4) 0.082(3) Uani d . 1 . .
    H H112 0.7511 0.4462 0.7329 0.098 Uiso calc R 1 . .
    C C113 0.6424(11) 0.4802(7) 0.6604(4) 0.071(2) Uani d . 1 . .
    H H113 0.6145 0.4001 0.6435 0.085 Uiso calc R 1 . .
    C C114 0.6037(9) 0.5671(6) 0.6315(3) 0.058(2) Uani d . 1 . .
    H H114 0.5562 0.5455 0.5947 0.069 Uiso calc R 1 . .
    C C115 0.6357(8) 0.6912(6) 0.6574(3) 0.0428(16) Uani d . 1 . .
    C C16A 0.217(8) 0.722(3) 0.4555(8) 0.108(13) Uani d P 0.64(7) A 1
    H H16A 0.1501 0.7781 0.4424 0.163 Uiso calc PR 0.64(7) A 1
    H H16B 0.1661 0.6417 0.4418 0.163 Uiso calc PR 0.64(7) A 1
    H H16C 0.3291 0.7302 0.4417 0.163 Uiso calc PR 0.64(7) A 1
    C C16B 0.120(7) 0.695(4) 0.467(3) 0.092(15) Uani d P 0.36(7) A 2
    H H16D 0.0777 0.7579 0.4504 0.138 Uiso calc PR 0.36(7) A 2
    H H16E 0.027 0.647 0.4784 0.138 Uiso calc PR 0.36(7) A 2
    H H16F 0.1808 0.6454 0.4389 0.138 Uiso calc PR 0.36(7) A 2
    C C117 0.0511(11) 0.6710(9) 0.6141(4) 0.111(3) Uani d . 1 A .
    H H17A -0.0063 0.6609 0.5776 0.167 Uiso calc R 1 . .
    H H17B 0.0002 0.7298 0.6408 0.167 Uiso calc R 1 . .
    H H17C 0.0422 0.5958 0.6268 0.167 Uiso calc R 1 . .
    C C118 0.7049(8) 0.7741(5) 0.4881(3) 0.0402(16) Uani d . 1 . .
    C C119 0.7440(9) 0.8952(6) 0.5003(3) 0.060(2) Uani d . 1 . .
    H H119 0.7254 0.9374 0.5363 0.072 Uiso calc R 1 . .
    C C120 0.8111(10) 0.9574(6) 0.4600(3) 0.065(2) Uani d . 1 . .
    H H120 0.8342 1.0405 0.4694 0.078 Uiso calc R 1 . .
    C C121 0.8434(10) 0.8983(7) 0.4070(3) 0.061(2) Uani d . 1 . .
    C C122 0.8069(10) 0.7770(7) 0.3948(3) 0.073(2) Uani d . 1 . .
    H H122 0.8303 0.7348 0.3592 0.087 Uiso calc R 1 . .
    C C123 0.7351(9) 0.7143(6) 0.4344(3) 0.0528(19) Uani d . 1 . .
    H H123 0.7075 0.6317 0.4244 0.063 Uiso calc R 1 . .
    C C124 0.9191(11) 0.9658(7) 0.3632(3) 0.084(3) Uani d . 1 . .
    H H24A 0.9343 1.0502 0.3789 0.127 Uiso calc R 1 . .
    H H24B 0.8442 0.9517 0.33 0.127 Uiso calc R 1 . .
    H H24C 1.0266 0.9378 0.353 0.127 Uiso calc R 1 . .
    C C201 0.0364(8) 0.7345(5) 0.9271(2) 0.0399(16) Uani d . 1 . .
    H H201 0.0158 0.6563 0.9383 0.048 Uiso calc R 1 . .
    C C202 0.0977(8) 0.7055(6) 0.8668(3) 0.0409(16) Uani d . 1 . .
    C C203 0.0967(8) 0.5839(6) 0.8392(3) 0.0457(17) Uani d . 1 . .
    C C204 0.0218(9) 0.4839(6) 0.8613(3) 0.060(2) Uani d . 1 . .
    H H204 -0.0307 0.4978 0.8957 0.072 Uiso calc R 1 . .
    C C205 0.0264(11) 0.3685(7) 0.8325(4) 0.077(2) Uani d . 1 . .
    H H205 -0.0241 0.3054 0.8477 0.092 Uiso calc R 1 . .
    C C206 0.1059(12) 0.3430(9) 0.7805(4) 0.087(3) Uani d . 1 . .
    H H206 0.1096 0.2639 0.7619 0.105 Uiso calc R 1 . .
    C C207 0.1757(11) 0.4331(8) 0.7581(3) 0.081(3) Uani d . 1 . .
    H H207 0.2293 0.4154 0.724 0.097 Uiso calc R 1 . .
    C C208 0.1710(9) 0.5562(7) 0.7847(3) 0.060(2) Uani d . 1 . .
    C C209 0.2349(9) 0.6472(8) 0.7585(3) 0.062(2) Uani d . 1 . .
    H H209 0.2847 0.6284 0.7238 0.074 Uiso calc R 1 . .
    C C210 0.2256(9) 0.7655(8) 0.7832(3) 0.059(2) Uani d . 1 . .
    C C211 0.2790(11) 0.8597(9) 0.7548(3) 0.076(3) Uani d . 1 . .
    H H211 0.3185 0.8396 0.7184 0.092 Uiso calc R 1 . .
    C C212 0.2756(12) 0.9752(9) 0.7773(4) 0.087(3) Uani d . 1 . .
    H H212 0.3172 1.0344 0.758 0.104 Uiso calc R 1 . .
    C C213 0.2078(10) 1.0066(7) 0.8312(3) 0.073(2) Uani d . 1 . .
    H H213 0.2019 1.0873 0.8466 0.087 Uiso calc R 1 . .
    C C214 0.1508(9) 0.9223(6) 0.8612(3) 0.059(2) Uani d . 1 . .
    H H214 0.1077 0.9462 0.8967 0.071 Uiso calc R 1 . .
    C C215 0.1562(8) 0.7976(6) 0.8386(3) 0.0460(17) Uani d . 1 . .
    C C216 -0.2316(14) 0.7801(11) 1.0400(4) 0.139(5) Uani d . 1 . .
    H H16G -0.1675 0.8573 1.046 0.208 Uiso calc R 1 . .
    H H16H -0.1735 0.7271 1.0588 0.208 Uiso calc R 1 . .
    H H16I -0.3413 0.7886 1.0553 0.208 Uiso calc R 1 . .
    C C217 -0.4401(10) 0.7696(9) 0.8752(4) 0.101(3) Uani d . 1 . .
    H H17D -0.4973 0.7103 0.8453 0.151 Uiso calc R 1 . .
    H H17E -0.4406 0.8476 0.8656 0.151 Uiso calc R 1 . .
    H H17F -0.497 0.7687 0.9099 0.151 Uiso calc R 1 . .
    C C218 0.2376(8) 0.7492(6) 1.0106(3) 0.0442(17) Uani d . 1 . .
    C C219 0.2670(8) 0.6297(6) 1.0007(3) 0.0491(18) Uani d . 1 . .
    H H219 0.2373 0.5819 0.9653 0.059 Uiso calc R 1 . .
    C C220 0.3395(9) 0.5800(6) 1.0424(3) 0.060(2) Uani d . 1 . .
    H H220 0.3562 0.4989 1.0344 0.072 Uiso calc R 1 . .
    C C221 0.3879(9) 0.6457(7) 1.0953(3) 0.059(2) Uani d . 1 . .
    C C222 0.3618(10) 0.7680(7) 1.1050(3) 0.065(2) Uani d . 1 . .
    H H222 0.3934 0.8162 1.1402 0.079 Uiso calc R 1 . .
    C C223 0.2902(9) 0.8174(6) 1.0631(3) 0.0533(19) Uani d . 1 . .
    H H223 0.2767 0.8991 1.0703 0.064 Uiso calc R 1 . .
    C C224 0.4689(12) 0.5892(8) 1.1404(3) 0.094(3) Uani d . 1 . .
    H H24D 0.3828 0.5452 1.1576 0.141 Uiso calc R 1 . .
    H H24E 0.5276 0.651 1.1689 0.141 Uiso calc R 1 . .
    H H24F 0.5475 0.5355 1.1233 0.141 Uiso calc R 1 . .
    N N1 0.6388(7) 0.7089(4) 0.5283(2) 0.0470(15) Uani d . 1 . .
    H H1 0.6673 0.6379 0.5283 0.056 Uiso calc R 1 . .
    N N2 0.1617(7) 0.8036(4) 0.9698(2) 0.0470(14) Uani d . 1 . .
    H H2 0.1889 0.8784 0.9699 0.056 Uiso calc R 1 . .
    O O11 0.3150(6) 0.5491(4) 0.5302(2) 0.0685(15) Uani d . 1 . .
    O O12 0.2263(8) 0.7445(4) 0.5129(2) 0.0842(18) Uani d . 1 . .
    O O13 0.2235(6) 0.7100(5) 0.6101(2) 0.0815(17) Uani d . 1 . .
    O O21 -0.1452(6) 0.9311(4) 0.9540(2) 0.0797(17) Uani d . 1 . .
    O O22 -0.2498(7) 0.7329(5) 0.9825(2) 0.0760(16) Uani d . 1 . .
    O O23 -0.2654(6) 0.7425(5) 0.8827(2) 0.0772(16) Uani d . 1 . .
    P P1 0.3154(2) 0.67682(16) 0.55329(8) 0.0498(6) Uani d . 1 A .
    P P2 -0.1609(2) 0.80141(17) 0.93785(8) 0.0507(6) Uani d . 1 . .
loop_
    _atom_site_aniso_label
    _atom_site_aniso_U_11
    _atom_site_aniso_U_22
    _atom_site_aniso_U_33
    _atom_site_aniso_U_12
    _atom_site_aniso_U_13
    _atom_site_aniso_U_23
    C101 0.044(4) 0.032(3) 0.039(4) 0.008(3) 0.007(3) 0.009(3)
    C102 0.032(4) 0.047(4) 0.038(4) -0.001(3) 0.011(3) 0.010(3)
    C103 0.046(4) 0.047(4) 0.038(4) 0.000(3) 0.010(3) 0.010(3)
    C104 0.066(5) 0.043(4) 0.044(4) -0.003(4) 0.001(4) 0.006(3)
    C105 0.094(7) 0.047(5) 0.064(5) -0.003(4) 0.009(5) 0.005(4)
    C106 0.090(7) 0.052(5) 0.082(7) 0.003(5) -0.003(5) -0.011(5)
    C107 0.066(6) 0.081(6) 0.049(5) -0.001(5) -0.005(4) -0.015(5)
    C108 0.036(4) 0.065(5) 0.045(4) 0.001(4) 0.008(3) 0.004(4)
    C109 0.050(5) 0.082(6) 0.048(5) 0.000(4) -0.004(4) 0.014(4)
    C110 0.040(4) 0.068(5) 0.050(4) 0.018(4) 0.009(4) 0.024(4)
    C111 0.091(7) 0.082(6) 0.056(5) 0.022(5) 0.006(5) 0.017(5)
    C112 0.097(7) 0.083(7) 0.078(6) 0.037(6) 0.000(5) 0.039(5)
    C113 0.091(7) 0.054(5) 0.076(6) 0.018(4) 0.008(5) 0.025(4)
    C114 0.068(5) 0.051(5) 0.059(5) 0.013(4) 0.008(4) 0.021(4)
    C115 0.045(4) 0.048(4) 0.038(4) 0.006(3) 0.004(3) 0.013(3)
    C16A 0.11(3) 0.18(2) 0.050(11) 0.06(2) 0.016(13) 0.020(11)
    C16B 0.03(2) 0.17(3) 0.07(3) 0.02(2) -0.011(17) -0.01(2)
    C117 0.058(7) 0.151(9) 0.121(9) -0.012(6) 0.021(6) 0.026(7)
    C118 0.052(4) 0.033(4) 0.036(4) 0.008(3) -0.004(3) 0.006(3)
    C119 0.078(6) 0.053(5) 0.047(4) 0.001(4) 0.028(4) 0.005(4)
    C120 0.078(6) 0.046(4) 0.071(6) 0.001(4) 0.021(5) 0.012(4)
    C121 0.071(6) 0.067(5) 0.052(5) 0.012(4) 0.010(4) 0.023(4)
    C122 0.094(7) 0.073(6) 0.047(5) 0.002(5) 0.019(5) 0.000(4)
    C123 0.067(5) 0.047(4) 0.040(4) -0.007(4) 0.012(4) 0.001(3)
    C124 0.098(7) 0.091(6) 0.075(6) 0.007(5) 0.026(5) 0.041(5)
    C201 0.044(4) 0.041(4) 0.036(4) 0.006(3) -0.003(3) 0.012(3)
    C202 0.032(4) 0.052(4) 0.040(4) 0.006(3) -0.001(3) 0.011(3)
    C203 0.036(4) 0.055(5) 0.042(4) 0.006(3) -0.006(3) 0.000(3)
    C204 0.062(5) 0.052(5) 0.060(5) -0.002(4) 0.004(4) -0.001(4)
    C205 0.073(6) 0.065(6) 0.086(7) 0.003(5) -0.012(5) 0.002(5)
    C206 0.076(7) 0.078(7) 0.091(8) 0.017(6) -0.017(6) -0.026(6)
    C207 0.076(7) 0.092(7) 0.059(6) 0.013(6) 0.008(5) -0.026(5)
    C208 0.056(5) 0.079(6) 0.040(4) 0.009(4) 0.001(4) -0.004(4)
    C209 0.042(5) 0.099(7) 0.042(4) 0.011(4) 0.005(4) 0.002(5)
    C210 0.054(5) 0.088(6) 0.036(4) -0.003(4) 0.001(4) 0.018(4)
    C211 0.072(6) 0.106(7) 0.052(5) 0.007(6) 0.009(4) 0.016(5)
    C212 0.102(8) 0.111(8) 0.055(6) -0.018(6) -0.002(5) 0.050(6)
    C213 0.088(7) 0.067(5) 0.064(6) -0.007(5) -0.004(5) 0.024(5)
    C214 0.077(6) 0.059(5) 0.043(4) -0.010(4) -0.003(4) 0.019(4)
    C215 0.039(4) 0.054(5) 0.043(4) -0.003(3) -0.004(3) 0.008(3)
    C216 0.128(10) 0.198(13) 0.083(8) -0.021(9) 0.039(7) 0.024(8)
    C217 0.060(6) 0.146(9) 0.096(7) 0.028(6) -0.014(5) 0.018(6)
    C218 0.042(4) 0.057(5) 0.035(4) 0.007(3) 0.003(3) 0.010(3)
    C219 0.060(5) 0.041(4) 0.044(4) 0.014(3) -0.008(4) -0.001(3)
    C220 0.064(5) 0.051(5) 0.068(5) 0.014(4) 0.001(4) 0.019(4)
    C221 0.049(5) 0.084(6) 0.050(5) 0.019(4) 0.001(4) 0.026(4)
    C222 0.073(6) 0.083(6) 0.045(5) 0.017(5) 0.004(4) 0.018(4)
    C223 0.062(5) 0.052(4) 0.044(4) 0.013(4) -0.003(4) 0.003(4)
    C224 0.103(8) 0.118(8) 0.072(6) 0.023(6) -0.008(5) 0.042(6)
    N1 0.067(4) 0.031(3) 0.047(3) 0.012(3) 0.017(3) 0.010(3)
    N2 0.052(4) 0.044(3) 0.046(3) -0.001(3) -0.002(3) 0.014(3)
    O11 0.061(4) 0.039(3) 0.100(4) 0.002(2) -0.011(3) 0.001(3)
    O12 0.107(5) 0.066(4) 0.076(4) 0.014(3) -0.046(4) 0.012(3)
    O13 0.044(3) 0.117(5) 0.071(4) -0.006(3) 0.015(3) -0.010(3)
    O21 0.064(4) 0.054(3) 0.121(5) 0.020(3) 0.010(3) 0.010(3)
    O22 0.079(4) 0.078(4) 0.068(4) -0.001(3) 0.032(3) 0.007(3)
    O23 0.044(3) 0.113(4) 0.069(4) 0.020(3) -0.012(3) 0.000(3)
    P1 0.0489(12) 0.0455(11) 0.0529(12) 0.0063(9) -0.0024(10) 0.0041(9)
    P2 0.0466(13) 0.0537(13) 0.0515(12) 0.0109(10) 0.0074(10) 0.0058(10)
_geom_special_details
;
All e.s.d.'s (except the e.s.d. in the dihedral angle between two l.s. planes)
are estimated using the full covariance matrix. The cell e.s.d.'s are taken
into account individually in the estimation of e.s.d.'s in distances, angles
and torsion angles; correlations between e.s.d.'s in cell parameters are only
used when they are defined by crystal symmetry. An approximate (isotropic)
treatment of cell e.s.d.'s is used for estimating e.s.d.'s involving l.s.
planes.
;
loop_
    _geom_bond_atom_site_label_1
    _geom_bond_atom_site_label_2
    _geom_bond_site_symmetry_2
    _geom_bond_distance
    _geom_bond_publ_flag
    C101 N1 . 1.463(7) ?
    C101 C102 . 1.538(8) ?
    C101 P1 . 1.820(6) ?
    C101 H101 . 0.98 ?
    C102 C115 . 1.398(8) ?
    C102 C103 . 1.412(8) ?
    C103 C104 . 1.435(8) ?
    C103 C108 . 1.440(9) ?
    C104 C105 . 1.349(9) ?
    C104 H104 . 0.93 ?
    C105 C106 . 1.405(10) ?
    C105 H105 . 0.93 ?
    C106 C107 . 1.345(10) ?
    C106 H106 . 0.93 ?
    C107 C108 . 1.425(9) ?
    C107 H107 . 0.93 ?
    C108 C109 . 1.389(9) ?
    C109 C110 . 1.402(9) ?
    C109 H109 . 0.93 ?
    C110 C111 . 1.401(9) ?
    C110 C115 . 1.437(9) ?
    C111 C112 . 1.346(10) ?
    C111 H111 . 0.93 ?
    C112 C113 . 1.403(10) ?
    C112 H112 . 0.93 ?
    C113 C114 . 1.364(9) ?
    C113 H113 . 0.93 ?
    C114 C115 . 1.429(9) ?
    C114 H114 . 0.93 ?
    C16A O12 . 1.350(18) ?
    C16A H16A . 0.96 ?
    C16A H16B . 0.96 ?
    C16A H16C . 0.96 ?
    C16B O12 . 1.37(3) ?
    C16B H16D . 0.96 ?
    C16B H16E . 0.96 ?
    C16B H16F . 0.96 ?
    C117 O13 . 1.413(9) ?
    C117 H17A . 0.96 ?
    C117 H17B . 0.96 ?
    C117 H17C . 0.96 ?
    C118 C119 . 1.360(8) ?
    C118 C123 . 1.378(8) ?
    C118 N1 . 1.409(8) ?
    C119 C120 . 1.393(9) ?
    C119 H119 . 0.93 ?
    C120 C121 . 1.366(10) ?
    C120 H120 . 0.93 ?
    C121 C122 . 1.359(10) ?
    C121 C124 . 1.522(9) ?
    C122 C123 . 1.398(10) ?
    C122 H122 . 0.93 ?
    C123 H123 . 0.93 ?
    C124 H24A . 0.96 ?
    C124 H24B . 0.96 ?
    C124 H24C . 0.96 ?
    C201 N2 . 1.469(7) ?
    C201 C202 . 1.526(8) ?
    C201 P2 . 1.808(6) ?
    C201 H201 . 0.98 ?
    C202 C215 . 1.404(8) ?
    C202 C203 . 1.416(8) ?
    C203 C204 . 1.434(9) ?
    C203 C208 . 1.442(9) ?
    C204 C205 . 1.369(9) ?
    C204 H204 . 0.93 ?
    C205 C206 . 1.409(12) ?
    C205 H205 . 0.93 ?
    C206 C207 . 1.331(11) ?
    C206 H206 . 0.93 ?
    C207 C208 . 1.431(10) ?
    C207 H207 . 0.93 ?
    C208 C209 . 1.377(10) ?
    C209 C210 . 1.375(10) ?
    C209 H209 . 0.93 ?
    C210 C211 . 1.418(10) ?
    C210 C215 . 1.449(9) ?
    C211 C212 . 1.327(11) ?
    C211 H211 . 0.93 ?
    C212 C213 . 1.410(11) ?
    C212 H212 . 0.93 ?
    C213 C214 . 1.359(9) ?
    C213 H213 . 0.93 ?
    C214 C215 . 1.426(9) ?
    C214 H214 . 0.93 ?
    C216 O22 . 1.383(10) ?
    C216 H16G . 0.96 ?
    C216 H16H . 0.96 ?
    C216 H16I . 0.96 ?
    C217 O23 . 1.462(9) ?
    C217 H17D . 0.96 ?
    C217 H17E . 0.96 ?
    C217 H17F . 0.96 ?
    C218 C219 . 1.379(8) ?
    C218 C223 . 1.381(8) ?
    C218 N2 . 1.402(7) ?
    C219 C220 . 1.377(9) ?
    C219 H219 . 0.93 ?
    C220 C221 . 1.370(9) ?
    C220 H220 . 0.93 ?
    C221 C222 . 1.403(10) ?
    C221 C224 . 1.517(9) ?
    C222 C223 . 1.375(9) ?
    C222 H222 . 0.93 ?
    C223 H223 . 0.93 ?
    C224 H24D . 0.96 ?
    C224 H24E . 0.96 ?
    C224 H24F . 0.96 ?
    N1 H1 . 0.86 ?
    N2 H2 . 0.86 ?
    O11 P1 . 1.455(5) ?
    O12 P1 . 1.542(5) ?
    O13 P1 . 1.563(5) ?
    O21 P2 . 1.447(5) ?
    O22 P2 . 1.586(5) ?
    O23 P2 . 1.546(5) ?
loop_
    _geom_angle_atom_site_label_1
    _geom_angle_atom_site_label_2
    _geom_angle_atom_site_label_3
    _geom_angle_site_symmetry_1
    _geom_angle_site_symmetry_3
    _geom_angle
    _geom_angle_publ_flag
    N1 C101 C102 . . 113.6(5) ?
    N1 C101 P1 . . 108.0(4) ?
    C102 C101 P1 . . 118.9(4) ?
    N1 C101 H101 . . 105 ?
    C102 C101 H101 . . 105 ?
    P1 C101 H101 . . 105 ?
    C115 C102 C103 . . 120.3(6) ?
    C115 C102 C101 . . 120.6(5) ?
    C103 C102 C101 . . 119.0(5) ?
    C102 C103 C104 . . 125.1(6) ?
    C102 C103 C108 . . 118.8(6) ?
    C104 C103 C108 . . 116.1(6) ?
    C105 C104 C103 . . 121.8(7) ?
    C105 C104 H104 . . 119.1 ?
    C103 C104 H104 . . 119.1 ?
    C104 C105 C106 . . 121.4(8) ?
    C104 C105 H105 . . 119.3 ?
    C106 C105 H105 . . 119.3 ?
    C107 C106 C105 . . 119.5(7) ?
    C107 C106 H106 . . 120.2 ?
    C105 C106 H106 . . 120.2 ?
    C106 C107 C108 . . 121.6(7) ?
    C106 C107 H107 . . 119.2 ?
    C108 C107 H107 . . 119.2 ?
    C109 C108 C107 . . 120.2(7) ?
    C109 C108 C103 . . 120.4(7) ?
    C107 C108 C103 . . 119.3(7) ?
    C108 C109 C110 . . 120.6(7) ?
    C108 C109 H109 . . 119.7 ?
    C110 C109 H109 . . 119.7 ?
    C111 C110 C109 . . 119.4(7) ?
    C111 C110 C115 . . 121.2(7) ?
    C109 C110 C115 . . 119.4(6) ?
    C112 C111 C110 . . 120.9(8) ?
    C112 C111 H111 . . 119.5 ?
    C110 C111 H111 . . 119.5 ?
    C111 C112 C113 . . 119.1(7) ?
    C111 C112 H112 . . 120.4 ?
    C113 C112 H112 . . 120.4 ?
    C114 C113 C112 . . 122.4(8) ?
    C114 C113 H113 . . 118.8 ?
    C112 C113 H113 . . 118.8 ?
    C113 C114 C115 . . 120.4(7) ?
    C113 C114 H114 . . 119.8 ?
    C115 C114 H114 . . 119.8 ?
    C102 C115 C114 . . 124.1(6) ?
    C102 C115 C110 . . 120.0(6) ?
    C114 C115 C110 . . 115.9(6) ?
    O12 C16A H16A . . 109.5 ?
    O12 C16A H16B . . 109.5 ?
    H16A C16A H16B . . 109.5 ?
    O12 C16A H16C . . 109.5 ?
    H16A C16A H16C . . 109.5 ?
    H16B C16A H16C . . 109.5 ?
    O12 C16B H16D . . 109.5 ?
    O12 C16B H16E . . 109.5 ?
    H16D C16B H16E . . 109.5 ?
    O12 C16B H16F . . 109.5 ?
    H16D C16B H16F . . 109.5 ?
    H16E C16B H16F . . 109.5 ?
    O13 C117 H17A . . 109.5 ?
    O13 C117 H17B . . 109.5 ?
    H17A C117 H17B . . 109.5 ?
    O13 C117 H17C . . 109.5 ?
    H17A C117 H17C . . 109.5 ?
    H17B C117 H17C . . 109.5 ?
    C119 C118 C123 . . 117.6(6) ?
    C119 C118 N1 . . 122.6(6) ?
    C123 C118 N1 . . 119.8(6) ?
    C118 C119 C120 . . 121.6(6) ?
    C118 C119 H119 . . 119.2 ?
    C120 C119 H119 . . 119.2 ?
    C121 C120 C119 . . 121.0(7) ?
    C121 C120 H120 . . 119.5 ?
    C119 C120 H120 . . 119.5 ?
    C122 C121 C120 . . 117.7(7) ?
    C122 C121 C124 . . 121.1(7) ?
    C120 C121 C124 . . 121.2(7) ?
    C121 C122 C123 . . 121.6(7) ?
    C121 C122 H122 . . 119.2 ?
    C123 C122 H122 . . 119.2 ?
    C118 C123 C122 . . 120.4(7) ?
    C118 C123 H123 . . 119.8 ?
    C122 C123 H123 . . 119.8 ?
    C121 C124 H24A . . 109.5 ?
    C121 C124 H24B . . 109.5 ?
    H24A C124 H24B . . 109.5 ?
    C121 C124 H24C . . 109.5 ?
    H24A C124 H24C . . 109.5 ?
    H24B C124 H24C . . 109.5 ?
    N2 C201 C202 . . 115.3(5) ?
    N2 C201 P2 . . 107.6(4) ?
    C202 C201 P2 . . 118.4(4) ?
    N2 C201 H201 . . 104.7 ?
    C202 C201 H201 . . 104.7 ?
    P2 C201 H201 . . 104.7 ?
    C215 C202 C203 . . 119.7(6) ?
    C215 C202 C201 . . 120.9(6) ?
    C203 C202 C201 . . 119.4(6) ?
    C202 C203 C204 . . 124.2(6) ?
    C202 C203 C208 . . 119.3(7) ?
    C204 C203 C208 . . 116.5(6) ?
    C205 C204 C203 . . 121.1(7) ?
    C205 C204 H204 . . 119.4 ?
    C203 C204 H204 . . 119.4 ?
    C204 C205 C206 . . 121.5(9) ?
    C204 C205 H205 . . 119.3 ?
    C206 C205 H205 . . 119.3 ?
    C207 C206 C205 . . 119.5(8) ?
    C207 C206 H206 . . 120.3 ?
    C205 C206 H206 . . 120.3 ?
    C206 C207 C208 . . 122.2(8) ?
    C206 C207 H207 . . 118.9 ?
    C208 C207 H207 . . 118.9 ?
    C209 C208 C207 . . 120.5(7) ?
    C209 C208 C203 . . 120.4(7) ?
    C207 C208 C203 . . 119.1(8) ?
    C210 C209 C208 . . 120.6(7) ?
    C210 C209 H209 . . 119.7 ?
    C208 C209 H209 . . 119.7 ?
    C209 C210 C211 . . 121.2(8) ?
    C209 C210 C215 . . 120.9(7) ?
    C211 C210 C215 . . 117.9(7) ?
    C212 C211 C210 . . 123.4(8) ?
    C212 C211 H211 . . 118.3 ?
    C210 C211 H211 . . 118.3 ?
    C211 C212 C213 . . 118.7(8) ?
    C211 C212 H212 . . 120.6 ?
    C213 C212 H212 . . 120.6 ?
    C214 C213 C212 . . 122.0(8) ?
    C214 C213 H213 . . 119 ?
    C212 C213 H213 . . 119 ?
    C213 C214 C215 . . 120.6(7) ?
    C213 C214 H214 . . 119.7 ?
    C215 C214 H214 . . 119.7 ?
    C202 C215 C214 . . 123.8(6) ?
    C202 C215 C210 . . 118.8(6) ?
    C214 C215 C210 . . 117.4(7) ?
    O22 C216 H16G . . 109.5 ?
    O22 C216 H16H . . 109.5 ?
    H16G C216 H16H . . 109.5 ?
    O22 C216 H16I . . 109.5 ?
    H16G C216 H16I . . 109.5 ?
    H16H C216 H16I . . 109.5 ?
    O23 C217 H17D . . 109.5 ?
    O23 C217 H17E . . 109.5 ?
    H17D C217 H17E . . 109.5 ?
    O23 C217 H17F . . 109.5 ?
    H17D C217 H17F . . 109.5 ?
    H17E C217 H17F . . 109.5 ?
    C219 C218 C223 . . 117.1(6) ?
    C219 C218 N2 . . 123.2(6) ?
    C223 C218 N2 . . 119.6(6) ?
    C220 C219 C218 . . 121.1(6) ?
    C220 C219 H219 . . 119.5 ?
    C218 C219 H219 . . 119.5 ?
    C221 C220 C219 . . 122.4(7) ?
    C221 C220 H220 . . 118.8 ?
    C219 C220 H220 . . 118.8 ?
    C220 C221 C222 . . 116.6(6) ?
    C220 C221 C224 . . 121.5(7) ?
    C222 C221 C224 . . 121.9(7) ?
    C223 C222 C221 . . 120.8(7) ?
    C223 C222 H222 . . 119.6 ?
    C221 C222 H222 . . 119.6 ?
    C222 C223 C218 . . 121.9(7) ?
    C222 C223 H223 . . 119 ?
    C218 C223 H223 . . 119 ?
    C221 C224 H24D . . 109.5 ?
    C221 C224 H24E . . 109.5 ?
    H24D C224 H24E . . 109.5 ?
    C221 C224 H24F . . 109.5 ?
    H24D C224 H24F . . 109.5 ?
    H24E C224 H24F . . 109.5 ?
    C118 N1 C101 . . 120.5(5) ?
    C118 N1 H1 . . 119.7 ?
    C101 N1 H1 . . 119.7 ?
    C218 N2 C201 . . 121.0(5) ?
    C218 N2 H2 . . 119.5 ?
    C201 N2 H2 . . 119.5 ?
    C16A O12 P1 . . 128.7(11) ?
    C16B O12 P1 . . 127(2) ?
    C117 O13 P1 . . 121.2(5) ?
    C216 O22 P2 . . 120.8(6) ?
    C217 O23 P2 . . 119.7(5) ?
    O11 P1 O12 . . 112.9(3) ?
    O11 P1 O13 . . 115.9(3) ?
    O12 P1 O13 . . 103.5(3) ?
    O11 P1 C101 . . 116.3(3) ?
    O12 P1 C101 . . 104.2(3) ?
    O13 P1 C101 . . 102.5(3) ?
    O21 P2 O23 . . 118.1(3) ?
    O21 P2 O22 . . 114.8(3) ?
    O23 P2 O22 . . 101.1(3) ?
    O21 P2 C201 . . 115.3(3) ?
    O23 P2 C201 . . 102.0(3) ?
    O22 P2 C201 . . 103.4(3) ?
loop_
    _geom_torsion_atom_site_label_1
    _geom_torsion_atom_site_label_2
    _geom_torsion_atom_site_label_3
    _geom_torsion_atom_site_label_4
    _geom_torsion_site_symmetry_1
    _geom_torsion_site_symmetry_2
    _geom_torsion_site_symmetry_3
    _geom_torsion_site_symmetry_4
    _geom_torsion
    _geom_torsion_publ_flag
    N1 C101 C102 C115 . . . . -64.1(7) ?
    P1 C101 C102 C115 . . . . 64.7(7) ?
    N1 C101 C102 C103 . . . . 116.0(6) ?
    P1 C101 C102 C103 . . . . -115.2(6) ?
    C115 C102 C103 C104 . . . . -171.1(6) ?
    C101 C102 C103 C104 . . . . 8.8(9) ?
    C115 C102 C103 C108 . . . . 8.0(9) ?
    C101 C102 C103 C108 . . . . -172.1(6) ?
    C102 C103 C104 C105 . . . . -179.5(7) ?
    C108 C103 C104 C105 . . . . 1.4(10) ?
    C103 C104 C105 C106 . . . . 1.9(12) ?
    C104 C105 C106 C107 . . . . -2.7(13) ?
    C105 C106 C107 C108 . . . . -0.1(13) ?
    C106 C107 C108 C109 . . . . -175.2(8) ?
    C106 C107 C108 C103 . . . . 3.5(11) ?
    C102 C103 C108 C109 . . . . -4.5(10) ?
    C104 C103 C108 C109 . . . . 174.7(6) ?
    C102 C103 C108 C107 . . . . 176.8(6) ?
    C104 C103 C108 C107 . . . . -4.0(9) ?
    C107 C108 C109 C110 . . . . 177.3(7) ?
    C103 C108 C109 C110 . . . . -1.3(10) ?
    C108 C109 C110 C111 . . . . -176.0(7) ?
    C108 C109 C110 C115 . . . . 3.7(10) ?
    C109 C110 C111 C112 . . . . -180.0(8) ?
    C115 C110 C111 C112 . . . . 0.3(12) ?
    C110 C111 C112 C113 . . . . -0.4(13) ?
    C111 C112 C113 C114 . . . . 2.2(13) ?
    C112 C113 C114 C115 . . . . -3.7(12) ?
    C103 C102 C115 C114 . . . . 175.6(6) ?
    C101 C102 C115 C114 . . . . -4.3(10) ?
    C103 C102 C115 C110 . . . . -5.7(9) ?
    C101 C102 C115 C110 . . . . 174.4(6) ?
    C113 C114 C115 C102 . . . . -177.9(7) ?
    C113 C114 C115 C110 . . . . 3.3(10) ?
    C111 C110 C115 C102 . . . . 179.5(7) ?
    C109 C110 C115 C102 . . . . -0.2(10) ?
    C111 C110 C115 C114 . . . . -1.7(10) ?
    C109 C110 C115 C114 . . . . 178.6(6) ?
    C123 C118 C119 C120 . . . . 0.4(11) ?
    N1 C118 C119 C120 . . . . 179.2(7) ?
    C118 C119 C120 C121 . . . . -1.4(12) ?
    C119 C120 C121 C122 . . . . 0.4(12) ?
    C119 C120 C121 C124 . . . . -179.1(7) ?
    C120 C121 C122 C123 . . . . 1.5(12) ?
    C124 C121 C122 C123 . . . . -179.1(7) ?
    C119 C118 C123 C122 . . . . 1.4(11) ?
    N1 C118 C123 C122 . . . . -177.4(7) ?
    C121 C122 C123 C118 . . . . -2.4(12) ?
    N2 C201 C202 C215 . . . . -59.1(8) ?
    P2 C201 C202 C215 . . . . 70.3(7) ?
    N2 C201 C202 C203 . . . . 120.4(6) ?
    P2 C201 C202 C203 . . . . -110.2(6) ?
    C215 C202 C203 C204 . . . . -172.4(6) ?
    C201 C202 C203 C204 . . . . 8.1(9) ?
    C215 C202 C203 C208 . . . . 6.0(9) ?
    C201 C202 C203 C208 . . . . -173.5(6) ?
    C202 C203 C204 C205 . . . . -179.5(7) ?
    C208 C203 C204 C205 . . . . 2.0(10) ?
    C203 C204 C205 C206 . . . . 0.6(12) ?
    C204 C205 C206 C207 . . . . -1.2(13) ?
    C205 C206 C207 C208 . . . . -0.9(14) ?
    C206 C207 C208 C209 . . . . -175.8(8) ?
    C206 C207 C208 C203 . . . . 3.6(12) ?
    C202 C203 C208 C209 . . . . -3.2(10) ?
    C204 C203 C208 C209 . . . . 175.4(6) ?
    C202 C203 C208 C207 . . . . 177.5(6) ?
    C204 C203 C208 C207 . . . . -4.0(10) ?
    C207 C208 C209 C210 . . . . 177.9(7) ?
    C203 C208 C209 C210 . . . . -1.4(11) ?
    C208 C209 C210 C211 . . . . -175.1(7) ?
    C208 C209 C210 C215 . . . . 3.0(11) ?
    C209 C210 C211 C212 . . . . -178.6(8) ?
    C215 C210 C211 C212 . . . . 3.1(12) ?
    C210 C211 C212 C213 . . . . -3.3(14) ?
    C211 C212 C213 C214 . . . . 2.0(13) ?
    C212 C213 C214 C215 . . . . -0.6(12) ?
    C203 C202 C215 C214 . . . . 175.3(6) ?
    C201 C202 C215 C214 . . . . -5.2(10) ?
    C203 C202 C215 C210 . . . . -4.4(9) ?
    C201 C202 C215 C210 . . . . 175.2(6) ?
    C213 C214 C215 C202 . . . . -179.2(7) ?
    C213 C214 C215 C210 . . . . 0.5(10) ?
    C209 C210 C215 C202 . . . . -0.2(10) ?
    C211 C210 C215 C202 . . . . 178.1(6) ?
    C209 C210 C215 C214 . . . . -179.8(7) ?
    C211 C210 C215 C214 . . . . -1.6(10) ?
    C223 C218 C219 C220 . . . . 2.5(10) ?
    N2 C218 C219 C220 . . . . -178.9(6) ?
    C218 C219 C220 C221 . . . . -0.8(11) ?
    C219 C220 C221 C222 . . . . -0.7(11) ?
    C219 C220 C221 C224 . . . . -179.5(7) ?
    C220 C221 C222 C223 . . . . 0.4(11) ?
    C224 C221 C222 C223 . . . . 179.2(7) ?
    C221 C222 C223 C218 . . . . 1.5(12) ?
    C219 C218 C223 C222 . . . . -2.9(11) ?
    N2 C218 C223 C222 . . . . 178.5(7) ?
    C119 C118 N1 C101 . . . . 35.5(9) ?
    C123 C118 N1 C101 . . . . -145.7(6) ?
    C102 C101 N1 C118 . . . . -113.7(6) ?
    P1 C101 N1 C118 . . . . 112.1(5) ?
    C219 C218 N2 C201 . . . . 30.8(9) ?
    C223 C218 N2 C201 . . . . -150.7(6) ?
    C202 C201 N2 C218 . . . . -107.5(6) ?
    P2 C201 N2 C218 . . . . 117.9(5) ?
    C16A O12 P1 O11 . . . . -32(4) ?
    C16B O12 P1 O11 . . . . 16(4) ?
    C16A O12 P1 O13 . . . . -158(4) ?
    C16B O12 P1 O13 . . . . -110(4) ?
    C16A O12 P1 C101 . . . . 95(4) ?
    C16B O12 P1 C101 . . . . 143(4) ?
    C117 O13 P1 O11 . . . . -57.8(7) ?
    C117 O13 P1 O12 . . . . 66.3(7) ?
    C117 O13 P1 C101 . . . . 174.4(7) ?
    N1 C101 P1 O11 . . . . 34.0(5) ?
    C102 C101 P1 O11 . . . . -97.4(5) ?
    N1 C101 P1 O12 . . . . -90.9(4) ?
    C102 C101 P1 O12 . . . . 137.7(5) ?
    N1 C101 P1 O13 . . . . 161.5(4) ?
    C102 C101 P1 O13 . . . . 30.1(5) ?
    C217 O23 P2 O21 . . . . -54.9(7) ?
    C217 O23 P2 O22 . . . . 71.2(6) ?
    C217 O23 P2 C201 . . . . 177.6(6) ?
    C216 O22 P2 O21 . . . . -32.4(8) ?
    C216 O22 P2 O23 . . . . -160.7(7) ?
    C216 O22 P2 C201 . . . . 94.0(8) ?
    N2 C201 P2 O21 . . . . 37.4(5) ?
    C202 C201 P2 O21 . . . . -95.6(5) ?
    N2 C201 P2 O23 . . . . 166.7(4) ?
    C202 C201 P2 O23 . . . . 33.7(6) ?
    N2 C201 P2 O22 . . . . -88.7(4) ?
    C202 C201 P2 O22 . . . . 138.4(5) ?
loop_
    _geom_hbond_atom_site_label_D
    _geom_hbond_atom_site_label_H
    _geom_hbond_atom_site_label_A
    _geom_hbond_site_symmetry_A
    _geom_hbond_distance_DH
    _geom_hbond_distance_HA
    _geom_hbond_distance_DA
    _geom_hbond_angle_DHA
    N1 H1 O11 2_666 0.86 2.34 3.066(6) 142.8
    N2 H2 O21 2_577 0.86 2.62 3.239(7) 130.3
data_global
_journal_date_recd_electronic     2011-07-06
_journal_date_accepted     2011-07-11
_journal_name_full     'Acta Crystallographica, Section E'
_journal_year     2011
_journal_volume     67
_journal_issue      8
_journal_page_first     o2045
_journal_page_last     o2045
_journal_paper_category     QO
_journal_coeditor_code     KP2342
_publ_contact_author_name     " Ivanka Kraicheva"
_publ_contact_author_address
;
Institute of Polymers,
Bulgarian Academy of Sciences,
Acad. G. Bonchev str., bl. 103A,
1113 Sofia,
Bulgaria
;
_publ_contact_author_email     "kraicheva@yahoo.com"
_publ_contact_author_fax     '+ 3592 8700309'
_publ_contact_author_phone     '+ 3592 9796633'
_publ_section_title
;
<i>rac</i>-Dimethyl [(9-anthryl)(4-methylanilino)methyl]phosphonate
;
loop_
    _publ_author_name
    _publ_author_address
    'Ivanka Kraicheva'
;
Institute of Polymers,
Bulgarian Academy of Sciences,
Acad. G. Bonchev str., bl. 103A,
1113 Sofia,
Bulgaria
;
    'Ivelina Tsacheva'
;
Institute of Polymers,
Bulgarian Academy of Sciences,
Acad. G. Bonchev str., bl. 103A,
1113 Sofia,
Bulgaria
;
    'Elitsa Vodenicharova'
;
Institute of Polymers,
Bulgarian Academy of Sciences,
Acad. G. Bonchev str., bl. 103A,
1113 Sofia,
Bulgaria
;
    'Emil Tashev'
;
Institute of Polymers,
Bulgarian Academy of Sciences,
Acad. G. Bonchev str., bl. 103A,
1113 Sofia,
Bulgaria
;
    'Kolio Troev'
;
Institute of Polymers,
Bulgarian Academy of Sciences,
Acad. G. Bonchev str., bl. 103A,
1113 Sofia,
Bulgaria
;
