# Supplementary material for: rac-Dimethyl [(9-anthr­yl)(4-methyl­anilino)meth­yl]phospho­nate
Source: Acta Crystallogr Sect E Struct Rep Online. 2011 Jul 16;67(Pt 8):o2045. doi: 10.1107/S1600536811027711 (PMC3213493; doi:10.1107/S1600536811027711)
Supplement: Supplementary file 2 [file e-67-o2045-Isup2.hkl]

# 
# h,k,l, Fc-squared, Fo-squared, sigma(Fo-squared) and status flag 
# 
data_I
_shelx_title ' ' 
_shelx_refln_list_code          4 
_shelx_F_calc_maximum      218.98 
_exptl_crystal_F_000       856.00 
_reflns_d_resolution_high  0.8115 
 
loop_ 
 _symmetry_equiv_pos_as_xyz 
 'x, y, z' 
 '-x, -y, -z' 
 
_cell_length_a     7.9436 
_cell_length_b    11.3889 
_cell_length_c    24.0065 
_cell_angle_alpha 100.920 
_cell_angle_beta   91.633 
_cell_angle_gamma  95.174 
 
_shelx_F_squared_multiplier     1.000 
 
loop_ 
 _refln_index_h 
 _refln_index_k 
 _refln_index_l 
 _refln_F_squared_calc 
 _refln_F_squared_meas 
 _refln_F_squared_sigma 
 _refln_observed_status 
   1   0   0        5.74       17.95      9.26 o 
   2   0   0    43409.14    43041.91    279.19 o 
   3   0   0        0.95       -4.83     26.21 o 
   4   0   0      501.77      495.98     44.62 o 
   5   0   0        0.16       -8.45     40.95 o 
   6   0   0        1.32      -60.65     60.65 o 
   7   0   0      146.27      138.85     42.96 o 
   8   0   0        8.92      -19.48     38.15 o 
   9   0   0       46.48       35.71     71.42 o 
  -9   1   0        1.38       -8.87     77.82 o 
  -8   1   0      126.42      138.75     45.52 o 
  -7   1   0       39.38       21.65     34.65 o 
  -6   1   0       74.16       75.93     37.77 o 
  -5   1   0       10.08      -39.67     39.67 o 
  -4   1   0      971.08     1022.28     68.71 o 
  -3   1   0     2812.46     2549.95     86.65 o 
  -2   1   0     1298.33     1488.68     53.71 o 
  -1   1   0       20.34        6.43     15.45 o 
   0   1   0       37.83       35.41      5.64 o 
   1   1   0      267.29      268.36     23.62 o 
   2   1   0      681.90      704.37     40.53 o 
   3   1   0     3299.16     3518.85    100.88 o 
   4   1   0      512.94      475.42     42.92 o 
   5   1   0       40.40       34.72     41.62 o 
   6   1   0       13.11       37.50     45.77 o 
   7   1   0      184.67      166.50     44.05 o 
   8   1   0      105.62       95.79     41.12 o 
   9   1   0       92.19       27.19     87.42 o 
  -9   2   0        0.04       53.34     65.33 o 
  -8   2   0       33.97      -70.12     70.12 o 
  -7   2   0       18.34       50.87     56.87 o 
  -6   2   0        5.56        5.27     50.28 o 
  -5   2   0       59.90       25.71     44.54 o 
  -4   2   0      546.03      573.23     55.22 o 
  -3   2   0       65.25       39.62     19.92 o 
  -2   2   0     6253.42     6131.24    109.46 o 
  -1   2   0     3853.56     3887.54     75.35 o 
   0   2   0    15577.95    14868.70     94.90 o 
   1   2   0     2430.96     2373.50     62.83 o 
   2   2   0     2075.43     1986.68     68.33 o 
   3   2   0       72.72       73.32     18.62 o 
   4   2   0      516.52      606.40     56.14 o 
   5   2   0        5.63      -39.39     39.39 o 
   6   2   0       40.44      -44.49     48.48 o 
   7   2   0        8.49        2.86     39.77 o 
   8   2   0        0.82       -7.92     60.81 o 
   9   2   0       21.17      -18.56     70.68 o 
  -9   3   0       75.94      -89.91     91.69 o 
  -8   3   0        1.34      -38.37     65.57 o 
  -7   3   0      157.55      133.48     43.61 o 
  -6   3   0        3.54       20.90     33.42 o 
  -5   3   0      234.79      249.28     33.00 o 
  -4   3   0       18.82      -34.93     34.93 o 
  -3   3   0      690.79      656.10     51.98 o 
  -2   3   0     2965.81     3441.72     92.30 o 
  -1   3   0        0.87       14.39     23.04 o 
   0   3   0      873.45      823.30     89.32 o 
   1   3   0     1288.24     1158.41     52.59 o 
   2   3   0     2089.32     1961.86     78.30 o 
   3   3   0      389.93      438.33     41.54 o 
   4   3   0      446.66      522.58     51.29 o 
   5   3   0       98.65       29.32     32.58 o 
   6   3   0      806.84      842.89     72.14 o 
   7   3   0       93.87      107.47     40.05 o 
   8   3   0        5.85      -67.16     67.16 o 
   9   3   0       35.46       69.76     52.07 o 
  -9   4   0        5.70       62.88     46.83 o 
  -8   4   0        5.34        7.87     69.94 o 
  -7   4   0       18.49      -20.10     62.49 o 
  -6   4   0       36.01       55.73     32.42 o 
  -5   4   0       24.51        9.45     50.89 o 
  -4   4   0     1381.23     1524.53     87.90 o 
  -3   4   0      111.46       99.04     22.85 o 
  -2   4   0     1440.61     1541.95     71.38 o 
  -1   4   0      246.92      329.18     29.64 o 
   0   4   0     4383.39     4478.44    125.75 o 
   1   4   0      246.10      332.87     31.19 o 
   2   4   0       98.06       82.76     21.10 o 
   3   4   0      187.94      204.82     25.77 o 
   4   4   0       44.89       31.23     27.36 o 
   5   4   0      323.96      264.26     44.78 o 
   6   4   0        1.61        0.00     50.93 o 
   7   4   0        2.32      -22.17     52.79 o 
   8   4   0        0.35      -17.29     69.15 o 
   9   4   0        3.17      -30.08     79.59 o 
  -9   5   0       60.61       18.85     81.10 o 
  -8   5   0       20.96      -32.57     72.83 o 
  -7   5   0       55.01      -63.70     63.70 o 
  -6   5   0       75.15       47.76     59.11 o 
  -5   5   0      207.84      267.56     39.34 o 
  -4   5   0        0.01      -49.83     49.83 o 
  -3   5   0     2303.42     2236.05     96.83 o 
  -2   5   0      169.69      178.79     25.26 o 
  -1   5   0      572.37      483.20     47.31 o 
   0   5   0       15.17        5.60     20.11 o 
   1   5   0      420.75      555.21     48.72 o 
   2   5   0      760.25      630.18     55.30 o 
   3   5   0     1437.90     1460.15     88.23 o 
   4   5   0       55.97       91.72     30.35 o 
   5   5   0       75.95       44.19     34.02 o 
   6   5   0      160.39      141.11     41.83 o 
   7   5   0        4.30       31.35     59.70 o 
   8   5   0       78.45      -27.28     84.81 o 
  -9   6   0       16.60        0.00     71.73 o 
  -8   6   0       36.65       42.47     68.49 o 
  -7   6   0      214.12      214.61     52.62 o 
  -6   6   0       12.63      -12.73     55.50 o 
  -5   6   0      176.59      115.58     37.52 o 
  -4   6   0       54.03       55.25     28.57 o 
  -3   6   0      915.97      969.24     73.04 o 
  -2   6   0      770.77      849.58     68.28 o 
  -1   6   0      193.54      163.47     24.69 o 
   0   6   0      451.59      514.89     30.16 o 
   1   6   0      154.29      157.53     26.16 o 
   2   6   0       17.90       10.87     21.91 o 
   3   6   0       57.18       77.61     26.40 o 
   4   6   0       14.39      -10.83     43.31 o 
   5   6   0        1.09      -31.31     53.50 o 
   6   6   0       63.44      155.23     43.91 o 
   7   6   0       40.10       57.34     43.60 o 
   8   6   0       15.38       28.85     79.88 o 
  -8   7   0        4.52      -81.79     81.79 o 
  -7   7   0      230.36      254.50     45.42 o 
  -6   7   0       19.20      -27.36     58.83 o 
  -5   7   0       27.70       51.47     33.56 o 
  -4   7   0       94.95      143.46     35.50 o 
  -3   7   0      692.76      709.13     65.06 o 
  -2   7   0      441.05      469.58     43.19 o 
  -1   7   0      924.21     1029.79     70.46 o 
   0   7   0      116.96      111.36     19.76 o 
   1   7   0        1.01       22.11     30.31 o 
   2   7   0      268.04      259.08     35.26 o 
   3   7   0        8.60       57.18     29.20 o 
   4   7   0      346.92      403.32     44.33 o 
   5   7   0       33.88      -59.47     59.47 o 
   6   7   0      333.58       78.46     85.23 o 
   7   7   0        6.41       26.88     51.47 o 
  -8   8   0       27.72      -56.58     83.28 o 
  -7   8   0       43.57      -25.01     62.95 o 
  -6   8   0      188.03      196.30     52.79 o 
  -5   8   0       10.93       19.74     49.67 o 
  -4   8   0     1230.61      991.07     85.83 o 
  -3   8   0       18.92      -62.17     62.17 o 
  -2   8   0        4.65       30.40     39.24 o 
  -1   8   0       35.32       41.96     26.87 o 
   0   8   0      159.61      140.11     36.41 o 
   1   8   0       61.53       30.83     31.60 o 
   2   8   0      327.05      332.63     41.47 o 
   3   8   0      162.08       90.48     42.87 o 
   4   8   0      346.57      409.65     46.77 o 
   5   8   0       99.16      155.18     42.64 o 
   6   8   0      162.44      186.18     50.19 o 
   7   8   0       22.96       78.45     49.72 o 
  -7   9   0       16.93        8.94     76.36 o 
  -6   9   0        0.27       75.50     41.75 o 
  -5   9   0       57.89       55.73     43.56 o 
  -4   9   0       11.56       46.13     62.86 o 
  -3   9   0        0.48       12.22     54.64 o 
  -2   9   0      119.57      104.25     35.45 o 
  -1   9   0      598.94      507.93     50.27 o 
   0   9   0      110.48       99.81     25.08 o 
   1   9   0        9.71       43.00     27.60 o 
   2   9   0       91.33       12.53     62.01 o 
   3   9   0        7.15      -54.29     61.45 o 
   4   9   0      186.31      246.33     48.20 o 
   5   9   0        0.06      -24.87     65.80 o 
   6   9   0       69.67       -7.94     52.97 o 
  -7  10   0        0.77       19.22     67.96 o 
  -6  10   0       82.84       52.21     51.13 o 
  -5  10   0       34.71       39.69     54.42 o 
  -4  10   0      459.67      474.30     49.37 o 
  -3  10   0        0.86       -8.83     37.12 o 
  -2  10   0       41.28       81.68     35.74 o 
  -1  10   0       47.94       96.58     35.66 o 
   0  10   0       53.91       67.12     22.47 o 
   1  10   0       73.07       13.45     62.34 o 
   2  10   0       24.43       60.73     35.15 o 
   3  10   0       58.43       78.23     34.80 o 
   4  10   0       10.32       35.49     42.29 o 
   5  10   0       10.61       27.32     61.09 o 
   6  10   0        0.05        0.00     69.83 o 
  -6  11   0        1.99      -71.46     71.46 o 
  -5  11   0       14.39      -61.06     67.00 o 
  -4  11   0       24.64       83.63     40.94 o 
  -3  11   0      117.82      161.57     38.03 o 
  -2  11   0       11.81       29.65     59.31 o 
  -1  11   0      233.90      256.37     45.74 o 
   0  11   0        2.14      -32.62     40.77 o 
   1  11   0        9.55       45.61     55.86 o 
   2  11   0        0.38       39.84     61.20 o 
   3  11   0        2.24      -50.94     68.98 o 
   4  11   0        0.78        0.00     71.01 o 
   5  11   0       23.28      -80.57     80.57 o 
  -5  12   0       59.50       47.89     73.56 o 
  -4  12   0       19.29      -36.01     74.24 o 
  -3  12   0        2.97       34.33     54.28 o 
  -2  12   0        6.85       17.83     38.89 o 
  -1  12   0        0.03       57.48     64.14 o 
   0  12   0        4.42      -49.54     49.54 o 
   1  12   0       21.74      -10.99     44.41 o 
   2  12   0        7.22       62.41     66.12 o 
   3  12   0       13.13       47.21     79.57 o 
  -4  13   0        0.05      -59.65     73.06 o 
  -3  13   0       15.38       19.08     53.96 o 
  -2  13   0       17.30        9.29     60.91 o 
  -1  13   0      134.60      -55.17     84.28 o 
   0  13   0        1.64       58.28     32.57 o 
   1  13   0        0.70      -19.11     64.80 o 
   2  13   0       11.45       68.09     52.81 o 
  -2 -13   1       16.44      -59.05     72.32 o 
  -1 -13   1       10.86       37.87     64.21 o 
   0 -13   1       90.11       27.66     38.08 o 
   1 -13   1       23.71      -77.86     77.86 o 
   2 -13   1       24.75       55.26     59.68 o 
   3 -13   1        7.26       52.71     34.65 o 
   4 -13   1       31.90       93.04     42.29 o 
  -4 -12   1       10.63       -8.60     51.24 o 
  -3 -12   1       11.23       65.50     69.40 o 
  -2 -12   1        6.95       68.14     38.23 o 
  -1 -12   1        3.83      -50.79     62.20 o 
   0 -12   1        0.47      -39.76     44.81 o 
   1 -12   1        0.96       17.43     38.04 o 
   2 -12   1        0.81       -8.24     52.79 o 
   3 -12   1       26.24       34.05     61.38 o 
   4 -12   1       23.65       35.74     60.60 o 
   5 -12   1       13.35       61.15     48.41 o 
  -5 -11   1        2.95       12.74     43.53 o 
  -4 -11   1        5.09       42.83     40.28 o 
  -3 -11   1       27.21        0.00     65.15 o 
  -2 -11   1       67.10      162.32     39.73 o 
  -1 -11   1       64.29       45.16     39.77 o 
   0 -11   1       87.62       88.21     25.98 o 
   1 -11   1        6.71      -54.54     54.54 o 
   2 -11   1       43.48       22.04     58.31 o 
   3 -11   1        9.75       30.51     48.25 o 
   4 -11   1       40.58       -8.07     81.09 o 
   5 -11   1       11.90      -83.56     83.56 o 
   6 -11   1       55.20       18.82     74.10 o 
  -6 -10   1      114.56       10.00     88.91 o 
  -5 -10   1       10.33      -80.78     80.78 o 
  -4 -10   1       86.98      137.17     42.64 o 
  -3 -10   1        0.82      -40.96     40.96 o 
  -2 -10   1       13.72       -7.01     51.06 o 
  -1 -10   1       34.85        6.65     49.34 o 
   0 -10   1        1.98       18.75     24.65 o 
   1 -10   1       13.67      -38.24     54.08 o 
   2 -10   1        2.39       39.06     42.19 o 
   3 -10   1      156.52      213.11     37.27 o 
   4 -10   1       27.87       21.81     38.29 o 
   5 -10   1        1.04       74.35     39.41 o 
   6 -10   1       19.45       -7.42     50.30 o 
   7 -10   1        2.79      -19.13     72.84 o 
  -6  -9   1        2.65       27.58     49.36 o 
  -5  -9   1       28.64        8.22     60.96 o 
  -4  -9   1       17.72       34.86     33.69 o 
  -3  -9   1        2.02      -13.44     42.50 o 
  -2  -9   1        0.21      -49.59     49.59 o 
  -1  -9   1      130.74      105.10     37.79 o 
   0  -9   1     1341.87     1205.03     90.75 o 
   1  -9   1      248.35      263.18     38.58 o 
   2  -9   1       11.06       22.94     47.98 o 
   3  -9   1      659.87      836.44     77.68 o 
   4  -9   1      404.21      389.77     49.13 o 
   5  -9   1       75.19       28.71     67.34 o 
   6  -9   1       41.12       23.90     63.22 o 
   7  -9   1       84.80       17.80     88.10 o 
   8  -9   1        0.10      -88.64     88.64 o 
  -7  -8   1        0.00       19.13     63.46 o 
  -6  -8   1      105.60      152.16     41.62 o 
  -5  -8   1       78.64       70.53     44.88 o 
  -4  -8   1      355.44      396.35     44.81 o 
  -3  -8   1     1412.49     1530.45    115.92 o 
  -2  -8   1       10.70       27.21     47.76 o 
  -1  -8   1       20.61       58.76     26.39 o 
   0  -8   1        0.56      -32.75     32.75 o 
   1  -8   1      118.95       48.42     52.60 o 
   2  -8   1        0.00       20.06     43.73 o 
   3  -8   1      677.98      777.06     69.85 o 
   4  -8   1        0.80        5.04     33.41 o 
   5  -8   1       10.20       30.83     28.17 o 
   6  -8   1       21.05       36.76     53.52 o 
   7  -8   1      156.43      142.39     54.22 o 
   8  -8   1       43.86      -28.20     78.09 o 
  -7  -7   1       36.98      -35.61     59.04 o 
  -6  -7   1       17.18       15.57     64.20 o 
  -5  -7   1        4.79       34.05     57.38 o 
  -4  -7   1       67.57       41.82     48.91 o 
  -3  -7   1      119.15       67.92     33.27 o 
  -2  -7   1       37.21       33.19     43.71 o 
  -1  -7   1      817.14      848.16     72.89 o 
   0  -7   1      451.43      487.64     35.07 o 
   1  -7   1      445.50      396.09     45.46 o 
   2  -7   1        0.83      -46.03     46.03 o 
   3  -7   1       38.27       54.75     29.59 o 
   4  -7   1      193.89      147.04     35.84 o 
   5  -7   1      297.25      309.83     42.62 o 
   6  -7   1       29.11      -29.19     44.27 o 
   7  -7   1       15.88      -15.57     67.89 o 
   8  -7   1       12.30      -84.92     84.92 o 
  -8  -6   1        0.26        0.00     87.64 o 
  -7  -6   1       61.91      -76.61     76.61 o 
  -6  -6   1        5.77        0.00     52.86 o 
  -5  -6   1      119.17      125.13     41.16 o 
  -4  -6   1       11.24      -26.82     43.90 o 
  -3  -6   1     1059.77     1066.94     83.99 o 
  -2  -6   1        0.62      -28.64     37.27 o 
  -1  -6   1      254.86      283.15     30.91 o 
   0  -6   1      221.85      216.71     18.43 o 
   1  -6   1      180.60      161.43     23.07 o 
   2  -6   1       10.78        7.47     33.39 o 
   3  -6   1      105.53      165.27     26.09 o 
   4  -6   1        3.22       -9.49     44.52 o 
   5  -6   1      200.03      241.87     39.50 o 
   6  -6   1        7.06      -62.49     62.49 o 
   7  -6   1       22.49       75.55     36.98 o 
   8  -6   1       15.81      -33.92     75.85 o 
   9  -6   1        2.39        9.75     68.25 o 
  -8  -5   1        3.15      -18.09     72.36 o 
  -7  -5   1      162.89      210.42     48.75 o 
  -6  -5   1       79.54      105.83     37.84 o 
  -5  -5   1        3.14      -52.10     52.10 o 
  -4  -5   1      192.43      175.63     35.49 o 
  -3  -5   1      647.37      674.47     61.32 o 
  -2  -5   1      662.31      751.37     59.20 o 
  -1  -5   1      491.96      470.37     42.27 o 
   0  -5   1     5422.45     5845.05     95.01 o 
   1  -5   1        0.74       20.21     25.66 o 
   2  -5   1      972.37     1170.17     65.22 o 
   3  -5   1      553.26      538.97     50.52 o 
   4  -5   1      316.98      326.22     34.28 o 
   5  -5   1       28.58       69.36     27.76 o 
   6  -5   1      173.63      183.84     42.42 o 
   7  -5   1        3.98        6.98     51.77 o 
   8  -5   1        1.22      -32.54     57.52 o 
   9  -5   1        8.49       37.69     75.38 o 
  -9  -4   1       20.53       39.94     79.89 o 
  -8  -4   1       10.52       -8.60     66.09 o 
  -7  -4   1       11.45      -58.82     58.82 o 
  -6  -4   1        0.29       53.41     30.91 o 
  -5  -4   1       51.12       15.69     53.61 o 
  -4  -4   1       75.58      140.20     26.89 o 
  -3  -4   1     1513.48     1739.56     89.09 o 
  -2  -4   1      165.52      185.45     21.46 o 
  -1  -4   1      107.01       88.38     18.35 o 
   0  -4   1       10.00      -15.58     22.56 o 
   1  -4   1      303.18      305.23     28.97 o 
   2  -4   1       57.82       15.92     31.85 o 
   3  -4   1      446.67      474.19     46.21 o 
   4  -4   1       34.36       19.01     22.70 o 
   5  -4   1       14.75       33.01     38.60 o 
   6  -4   1       60.82      106.50     32.65 o 
   7  -4   1        4.07      -69.59     69.59 o 
   8  -4   1       35.47      111.29     39.18 o 
   9  -4   1        8.47        9.17     60.14 o 
  -9  -3   1        1.83      -45.35     57.27 o 
  -8  -3   1       81.51       56.51     46.32 o 
  -7  -3   1       27.77       53.94     40.87 o 
  -6  -3   1      293.42      324.48     45.49 o 
  -5  -3   1       38.09       77.01     28.46 o 
  -4  -3   1      590.08      652.23     59.74 o 
  -3  -3   1      209.09      191.07     23.29 o 
  -2  -3   1      480.27      456.76     38.37 o 
  -1  -3   1      144.07      219.01     18.95 o 
   0  -3   1    10209.37     9965.28    352.06 o 
   1  -3   1       61.36       42.60     16.28 o 
   2  -3   1       10.31       28.99     17.44 o 
   3  -3   1     1846.17     1681.45     76.89 o 
   4  -3   1      593.36      590.67     57.40 o 
   5  -3   1       38.72       35.68     41.36 o 
   6  -3   1      304.60      332.38     41.77 o 
   7  -3   1        6.25       13.91     33.96 o 
   8  -3   1       15.90      -46.09     62.41 o 
   9  -3   1        0.04      -36.00     80.50 o 
  -9  -2   1       12.96      -67.92     67.92 o 
  -8  -2   1        3.27       47.74     61.63 o 
  -7  -2   1       29.57       69.03     34.51 o 
  -6  -2   1       55.19       57.45     35.66 o 
  -5  -2   1       48.14      138.67     26.02 o 
  -4  -2   1      291.31      380.30     36.16 o 
  -3  -2   1      598.33      727.52     51.90 o 
  -2  -2   1      729.99      707.55     46.63 o 
  -1  -2   1       39.18       45.36     13.28 o 
   0  -2   1      916.67      863.34     24.81 o 
   1  -2   1      965.20      990.07     41.16 o 
   2  -2   1      369.30      299.93     28.96 o 
   3  -2   1      876.47      888.89     54.57 o 
   4  -2   1      517.33      609.02     49.87 o 
   5  -2   1      119.73       98.23     29.82 o 
   6  -2   1      158.32      115.45     40.18 o 
   7  -2   1       46.47       40.96     36.94 o 
   8  -2   1       37.88       15.15     72.67 o 
   9  -2   1       28.31      -44.53     79.16 o 
  -9  -1   1        0.45       27.36     85.06 o 
  -8  -1   1        0.14       63.12     35.63 o 
  -7  -1   1        3.53       45.58     64.13 o 
  -6  -1   1       76.60      129.30     34.09 o 
  -5  -1   1        9.93      -13.09     43.41 o 
  -4  -1   1       46.19       37.65     39.17 o 
  -3  -1   1      786.31      802.48     56.46 o 
  -2  -1   1     9558.27     8953.70    128.80 o 
  -1  -1   1      269.05      240.29     23.63 o 
   0  -1   1     8657.37     8993.15     53.32 o 
   1  -1   1      214.15      215.45     19.78 o 
   2  -1   1     3371.75     3706.76     82.33 o 
   3  -1   1     1878.42     2000.31     78.06 o 
   4  -1   1       68.85       86.59     20.25 o 
   5  -1   1      118.30      158.38     26.22 o 
   6  -1   1        1.13       26.15     42.16 o 
   7  -1   1      176.49      230.75     41.62 o 
   8  -1   1        6.28       22.65     59.93 o 
   9  -1   1       12.82       41.92     44.61 o 
  -9   0   1        3.25       53.93     62.27 o 
  -8   0   1      206.54      261.62     50.24 o 
  -7   0   1        0.86       44.77     49.95 o 
  -6   0   1       22.76       15.83     47.49 o 
  -5   0   1      138.87      126.07     29.81 o 
  -4   0   1       84.61      104.39     21.95 o 
  -3   0   1     1604.39     1683.96     69.26 o 
  -2   0   1    18786.16    19621.10    185.00 o 
  -1   0   1     6499.67     6687.89     77.17 o 
   0   0   1       15.27       28.88      4.53 o 
   1   0   1     5298.38     5232.35     69.01 o 
   2   0   1    26376.59    26915.97    218.83 o 
   3   0   1     3231.79     3272.43     96.52 o 
   4   0   1        0.69       12.43     20.57 o 
   5   0   1       66.15       84.48     23.69 o 
   6   0   1       52.29       47.40     49.12 o 
   7   0   1      331.87      273.50     52.18 o 
   8   0   1        0.18       15.21     50.45 o 
   9   0   1       61.14       88.31     53.89 o 
  -9   1   1        4.97       53.62     75.83 o 
  -8   1   1       12.47       15.18     62.57 o 
  -7   1   1      158.74      180.05     44.33 o 
  -6   1   1       99.05       47.31     53.86 o 
  -5   1   1        0.78      -50.05     50.05 o 
  -4   1   1     1114.18     1027.21     67.39 o 
  -3   1   1       78.07       60.01     20.08 o 
  -2   1   1     2894.75     2736.15     72.41 o 
  -1   1   1       13.53       -1.97     16.45 o 
   0   1   1    10419.23     9780.75    198.36 o 
   1   1   1        3.24        8.60     17.93 o 
   2   1   1     1317.72     1261.41     53.72 o 
   3   1   1      652.23      737.02     50.37 o 
   4   1   1      482.87      489.41     42.64 o 
   5   1   1      156.72      183.74     29.44 o 
   6   1   1      566.30      517.87     45.42 o 
   7   1   1       67.51      -64.44     64.44 o 
   8   1   1       33.87       33.18     41.98 o 
   9   1   1       30.06       -7.80     52.05 o 
  -9   2   1      135.95      138.34     51.56 o 
  -8   2   1       41.29      124.24     44.83 o 
  -7   2   1      498.80      443.06     53.43 o 
  -6   2   1        6.13      -15.97     51.35 o 
  -5   2   1       66.35      -52.20     52.20 o 
  -4   2   1        2.92      -24.06     34.54 o 
  -3   2   1     2178.72     2286.22     82.34 o 
  -2   2   1      526.89      458.62     40.93 o 
  -1   2   1     1865.80     1692.63     53.17 o 
   0   2   1      311.97      383.93     24.38 o 
   1   2   1      154.57      141.37     17.17 o 
   2   2   1        0.13       18.88     23.83 o 
   3   2   1       73.56       68.03     18.53 o 
   4   2   1      339.13      380.41     39.88 o 
   5   2   1      119.14       97.87     28.99 o 
   6   2   1       50.35      105.36     34.87 o 
   7   2   1       11.25       33.52     42.92 o 
   8   2   1        0.72       57.83     35.19 o 
   9   2   1       26.23      -37.20     69.60 o 
  -9   3   1        5.84      -79.62     79.62 o 
  -8   3   1       95.22       43.18     42.41 o 
  -7   3   1        8.61       45.89     53.66 o 
  -6   3   1      303.58      357.25     43.59 o 
  -5   3   1       47.95       36.16     43.35 o 
  -4   3   1      542.72      579.78     51.77 o 
  -3   3   1      435.09      380.00     41.78 o 
  -2   3   1      276.59      229.62     21.94 o 
  -1   3   1     9369.79     9036.25    134.91 o 
   0   3   1      205.33      153.56     12.17 o 
   1   3   1     2759.46     2370.35     73.87 o 
   2   3   1     1831.73     1765.21     71.26 o 
   3   3   1      459.67      398.06     40.12 o 
   4   3   1      170.15      137.57     27.00 o 
   5   3   1      263.31      219.74     35.33 o 
   6   3   1      179.89      194.13     37.99 o 
   7   3   1       76.85      -20.99     71.68 o 
   8   3   1        5.84      -16.47     74.55 o 
   9   3   1        1.41       19.20     71.84 o 
  -9   4   1       21.64      -84.38     84.38 o 
  -8   4   1        0.04       13.63     43.92 o 
  -7   4   1       59.10      -60.99     65.36 o 
  -6   4   1      472.37      631.60     63.58 o 
  -5   4   1      334.90      287.79     39.43 o 
  -4   4   1      101.30       74.64     27.69 o 
  -3   4   1      678.37      724.88     59.12 o 
  -2   4   1       54.68       25.84     18.46 o 
  -1   4   1     1817.35     1771.89     72.42 o 
   0   4   1      208.04      257.57     18.72 o 
   1   4   1      624.59      636.21     49.21 o 
   2   4   1      299.09      272.52     25.11 o 
   3   4   1      432.79      529.57     49.29 o 
   4   4   1      169.95      233.98     29.57 o 
   5   4   1       26.91      -36.86     51.33 o 
   6   4   1       82.10        6.26     57.68 o 
   7   4   1        3.81       44.20     59.84 o 
   8   4   1        6.30       47.95     40.57 o 
   9   4   1        1.90       38.48     48.56 o 
  -9   5   1        2.25       53.09     47.09 o 
  -8   5   1        1.09       32.95     55.86 o 
  -7   5   1       71.05       21.24     63.72 o 
  -6   5   1      127.55      217.93     37.06 o 
  -5   5   1      123.40      132.56     35.49 o 
  -4   5   1      312.46      319.08     33.79 o 
  -3   5   1       35.05       22.52     35.60 o 
  -2   5   1     2190.36     2498.13     94.95 o 
  -1   5   1      165.66      212.70     22.74 o 
   0   5   1     2439.52     2159.46     61.12 o 
   1   5   1       31.72       22.07     32.92 o 
   2   5   1     2815.74     3021.85    110.47 o 
   3   5   1       93.34      108.90     26.03 o 
   4   5   1       79.67       43.87     57.88 o 
   5   5   1       28.43        0.00     50.58 o 
   6   5   1      194.28      221.35     44.44 o 
   7   5   1        0.63      -15.63     75.77 o 
   8   5   1        1.30      -27.17     68.37 o 
  -9   6   1        2.37        9.87     69.11 o 
  -8   6   1       19.93       73.70     40.70 o 
  -7   6   1        0.92      -61.52     61.52 o 
  -6   6   1        0.13      -51.67     56.31 o 
  -5   6   1       74.01       33.56     56.49 o 
  -4   6   1      134.16      164.70     32.37 o 
  -3   6   1      269.05      250.57     32.68 o 
  -2   6   1      914.99     1172.86     74.96 o 
  -1   6   1      215.20      214.40     27.82 o 
   0   6   1       14.26      -27.03     46.71 o 
   1   6   1      491.63      536.26     48.90 o 
   2   6   1      441.08      555.39     50.53 o 
   3   6   1      201.13      200.36     35.92 o 
   4   6   1      312.51      306.87     40.67 o 
   5   6   1      133.30      136.87     42.35 o 
   6   6   1       39.21       28.93     67.85 o 
   7   6   1        0.56       -8.34     67.23 o 
   8   6   1       12.29      -79.59     79.59 o 
  -8   7   1        0.66       27.06     64.42 o 
  -7   7   1        8.76       57.59     40.51 o 
  -6   7   1      333.70      436.66     47.99 o 
  -5   7   1      177.89      135.83     40.80 o 
  -4   7   1      805.80      815.11     74.00 o 
  -3   7   1      144.05      225.56     35.07 o 
  -2   7   1        0.20      -17.99     43.14 o 
  -1   7   1       79.94      -47.35     51.84 o 
   0   7   1      651.15      761.62     51.35 o 
   1   7   1      113.16       55.05     29.89 o 
   2   7   1      420.36      365.68     40.33 o 
   3   7   1       22.95      -32.12     61.50 o 
   4   7   1        4.14       12.08     47.54 o 
   5   7   1        6.06       13.73     51.38 o 
   6   7   1       35.35       70.49     40.70 o 
   7   7   1      182.68       72.79     56.44 o 
  -8   8   1       12.46      -38.15     67.43 o 
  -7   8   1       63.52       59.08     72.11 o 
  -6   8   1       22.54        0.00     57.99 o 
  -5   8   1       50.23       51.52     36.43 o 
  -4   8   1        1.75       56.73     36.65 o 
  -3   8   1      370.69      344.97     43.05 o 
  -2   8   1       71.60       10.34     51.17 o 
  -1   8   1      272.65      327.67     35.64 o 
   0   8   1       17.03      -34.02     34.31 o 
   1   8   1      145.90      199.03     36.74 o 
   2   8   1       41.51       44.17     51.20 o 
   3   8   1      413.78      355.03     45.26 o 
   4   8   1      296.38      308.21     43.97 o 
   5   8   1        0.09       45.24     55.41 o 
   6   8   1        4.90       61.97     44.49 o 
   7   8   1        0.93      -48.05     71.27 o 
  -7   9   1      108.25       54.31     73.53 o 
  -6   9   1       85.76      -32.47     72.61 o 
  -5   9   1      141.07      169.73     47.46 o 
  -4   9   1      308.76      310.12     48.22 o 
  -3   9   1      157.93      141.30     39.09 o 
  -2   9   1       83.46      -47.67     47.67 o 
  -1   9   1       11.14       28.77     39.45 o 
   0   9   1        0.42      -20.37     34.58 o 
   1   9   1      247.69      350.20     42.62 o 
   2   9   1      205.11      177.63     42.21 o 
   3   9   1      525.73      606.87     64.71 o 
   4   9   1      109.98       80.01     41.60 o 
   5   9   1       41.76      -33.14     65.24 o 
   6   9   1        4.28      -27.75     73.41 o 
  -7  10   1       39.45       48.68     62.33 o 
  -6  10   1       24.92       44.11     77.42 o 
  -5  10   1       12.62      -24.18     63.96 o 
  -4  10   1       30.29       98.93     38.43 o 
  -3  10   1      265.41      266.68     42.69 o 
  -2  10   1      206.03      154.94     43.33 o 
  -1  10   1      131.03      182.82     35.69 o 
   0  10   1       32.66       38.34     27.76 o 
   1  10   1       19.11      -13.47     56.35 o 
   2  10   1       10.85      -52.14     52.14 o 
   3  10   1      187.86      202.28     49.48 o 
   4  10   1       42.29       67.44     44.47 o 
   5  10   1        0.39        0.00     63.04 o 
  -6  11   1       11.16      -76.19     76.19 o 
  -5  11   1        2.02       53.13     41.92 o 
  -4  11   1        5.23       -8.26     63.46 o 
  -3  11   1       31.23      -31.30     58.56 o 
  -2  11   1        2.56      -52.82     60.84 o 
  -1  11   1       20.77        7.43     48.72 o 
   0  11   1      181.49      174.75     29.56 o 
   1  11   1       22.68       13.05     38.04 o 
   2  11   1       18.34       39.87     61.25 o 
   3  11   1        0.89      -59.45     65.24 o 
   4  11   1       44.28       66.77     39.47 o 
  -5  12   1        2.05      -48.60     79.56 o 
  -4  12   1       20.23       31.36     42.22 o 
  -3  12   1        7.97       34.91     55.19 o 
  -2  12   1        0.66      -33.85     52.17 o 
  -1  12   1       30.94      -67.90     67.90 o 
   0  12   1        0.54       16.98     53.30 o 
   1  12   1        0.37      -51.30     72.55 o 
   2  12   1        2.90      -53.51     61.79 o 
   3  12   1        7.64        0.00     73.13 o 
  -2  13   1       11.91      -67.45     67.45 o 
  -1  13   1       40.54       52.11     45.18 o 
   0  13   1       40.49       50.22     47.05 o 
   1  13   1        2.97       69.60     42.35 o 
   2  13   1       26.13       25.53     44.21 o 
  -2 -13   2        8.14        9.83     76.80 o 
  -1 -13   2        0.91      -75.67     79.14 o 
   0 -13   2       36.26       52.37     39.62 o 
   1 -13   2       69.10      -44.68     62.55 o 
   2 -13   2       39.47       81.30     37.34 o 
   3 -13   2       23.62       37.14     74.28 o 
   4 -13   2       20.98       67.83     71.86 o 
  -4 -12   2       34.02       30.09     62.64 o 
  -3 -12   2       12.86      128.24     39.67 o 
  -2 -12   2        0.15      -68.92     68.92 o 
  -1 -12   2        0.09       50.73     54.80 o 
   0 -12   2        8.71      -47.88     47.88 o 
   1 -12   2        1.88        0.00     55.27 o 
   2 -12   2       59.67       34.66     38.60 o 
   3 -12   2        0.14        0.00     61.39 o 
   4 -12   2        0.17       35.10     63.27 o 
   5 -12   2        4.86       46.74     50.34 o 
  -5 -11   2        0.11      -84.10     84.10 o 
  -4 -11   2       13.07      -72.66     72.66 o 
  -3 -11   2       12.76       33.62     60.61 o 
  -2 -11   2        0.72      -66.88     66.88 o 
  -1 -11   2       94.73      215.90     45.46 o 
   0 -11   2      105.08       45.06     33.50 o 
   1 -11   2       99.36       42.50     62.56 o 
   2 -11   2       64.56       33.97     41.32 o 
   3 -11   2       22.91       22.46     36.17 o 
   4 -11   2        0.67       39.63     63.90 o 
   5 -11   2        9.35       58.40     37.58 o 
   6 -11   2        8.11      -18.51     66.75 o 
  -6 -10   2        2.80       49.61     58.70 o 
  -5 -10   2       13.13      -65.19     65.19 o 
  -4 -10   2        4.76       65.07     69.97 o 
  -3 -10   2       39.07       89.55     35.61 o 
  -2 -10   2        0.79       27.78     55.57 o 
  -1 -10   2        5.28        0.00     53.52 o 
   0 -10   2       10.37      -68.11     80.27 o 
   1 -10   2      246.43      203.59     38.63 o 
   2 -10   2       36.68       60.23     34.63 o 
   3 -10   2       68.70       71.65     35.91 o 
   4 -10   2        1.53       42.87     52.50 o 
   5 -10   2      195.30      192.79     39.61 o 
   6 -10   2        0.58      -76.63     82.11 o 
   7 -10   2       26.04      -47.09     73.56 o 
  -6  -9   2        0.33      -80.03     80.03 o 
  -5  -9   2      122.32      146.75     44.47 o 
  -4  -9   2      128.18        6.28     47.65 o 
  -3  -9   2      646.00      576.68     59.20 o 
  -2  -9   2       24.40       57.89     32.01 o 
  -1  -9   2      461.81      461.11     47.04 o 
   0  -9   2       31.33        7.54     35.44 o 
   1  -9   2      612.98      536.71     50.94 o 
   2  -9   2      713.05      701.20     57.92 o 
   3  -9   2      919.43      852.96     77.22 o 
   4  -9   2       19.54       -6.43     60.65 o 
   5  -9   2       62.44       99.89     36.70 o 
   6  -9   2        6.44      -15.68     65.61 o 
   7  -9   2        0.81       26.30     58.81 o 
   8  -9   2       40.26       21.07     57.31 o 
  -7  -8   2       76.66       97.72     50.86 o 
  -6  -8   2      132.65      208.55     45.48 o 
  -5  -8   2       18.59       44.52     54.52 o 
  -4  -8   2        0.56       19.78     49.79 o 
  -3  -8   2       99.28       91.29     37.27 o 
  -2  -8   2      602.12      598.80     57.63 o 
  -1  -8   2      101.48      103.48     32.55 o 
   0  -8   2       39.55       27.59     34.71 o 
   1  -8   2       66.08       93.62     26.22 o 
   2  -8   2       10.53       -4.92     55.05 o 
   3  -8   2      127.91       36.91     51.93 o 
   4  -8   2      674.95      672.40     67.06 o 
   5  -8   2        4.11      -60.06     60.06 o 
   6  -8   2      530.25      549.68     60.14 o 
   7  -8   2        4.75        8.19     67.02 o 
   8  -8   2       23.95      -27.82     77.03 o 
  -7  -7   2        9.73       15.16     40.10 o 
  -6  -7   2       83.05      172.29     39.48 o 
  -5  -7   2       55.36      107.17     38.32 o 
  -4  -7   2      214.40      251.47     40.56 o 
  -3  -7   2      166.38      139.14     38.22 o 
  -2  -7   2       24.46       32.88     38.45 o 
  -1  -7   2        9.56      -41.27     41.27 o 
   0  -7   2      336.49      336.69     23.01 o 
   1  -7   2        5.44       13.74     21.32 o 
   2  -7   2      850.02      906.73     68.96 o 
   3  -7   2      150.94      157.57     33.91 o 
   4  -7   2      399.27      327.49     42.79 o 
   5  -7   2        1.28       35.32     51.99 o 
   6  -7   2       44.71      103.63     34.54 o 
   7  -7   2      216.03      250.31     43.19 o 
   8  -7   2       56.93      -71.93     71.93 o 
  -8  -6   2       27.34       19.01     78.39 o 
  -7  -6   2        0.41       35.39     42.17 o 
  -6  -6   2      302.03      327.74     44.28 o 
  -5  -6   2        4.63       42.29     30.82 o 
  -4  -6   2       59.56       84.41     33.14 o 
  -3  -6   2       13.92       23.08     37.21 o 
  -2  -6   2       98.90       91.26     26.87 o 
  -1  -6   2       20.90       59.13     20.53 o 
   0  -6   2       86.36      157.24     30.47 o 
   1  -6   2      468.73      415.18     41.34 o 
   2  -6   2      132.75      111.53     25.13 o 
   3  -6   2      527.04      577.65     50.67 o 
   4  -6   2      969.77     1081.92     83.13 o 
   5  -6   2        5.92      -43.66     47.58 o 
   6  -6   2      221.70      227.77     42.01 o 
   7  -6   2      179.95      238.64     41.18 o 
   8  -6   2      105.70      174.03     45.29 o 
   9  -6   2        0.28      -81.97     81.97 o 
  -8  -5   2        2.32        9.00     79.97 o 
  -7  -5   2       45.39       54.25     57.47 o 
  -6  -5   2      113.01      130.82     38.58 o 
  -5  -5   2      237.66      242.15     41.38 o 
  -4  -5   2        0.07       19.15     38.30 o 
  -3  -5   2      108.24      121.65     25.90 o 
  -2  -5   2      371.95      399.27     39.46 o 
  -1  -5   2       43.15        9.14     30.32 o 
   0  -5   2      590.50      600.28     34.69 o 
   1  -5   2     1299.17     1422.76     73.34 o 
   2  -5   2      281.05      340.41     35.28 o 
   3  -5   2      230.44      261.57     28.90 o 
   4  -5   2      277.95      283.66     33.65 o 
   5  -5   2        0.73       25.23     40.69 o 
   6  -5   2       19.15       17.84     53.51 o 
   7  -5   2       62.98       35.85     42.03 o 
   8  -5   2        7.35      -74.45     74.45 o 
   9  -5   2       89.92      141.13     52.11 o 
  -9  -4   2        2.62       72.43     54.06 o 
  -8  -4   2       43.44       99.10     43.58 o 
  -7  -4   2        1.27       21.95     58.08 o 
  -6  -4   2      278.55      252.52     43.60 o 
  -5  -4   2       27.98       26.02     50.73 o 
  -4  -4   2      414.80      415.22     44.32 o 
  -3  -4   2       40.64       36.03     21.31 o 
  -2  -4   2      130.37      159.11     20.67 o 
  -1  -4   2        1.93      -14.80     27.69 o 
   0  -4   2     1982.32     1967.25     83.30 o 
   1  -4   2       29.30       47.53     15.29 o 
   2  -4   2       14.55      -10.60     30.68 o 
   3  -4   2       67.25       84.01     22.13 o 
   4  -4   2       85.92       76.00     26.47 o 
   5  -4   2       27.56      -18.86     45.22 o 
   6  -4   2       52.23       16.94     57.86 o 
   7  -4   2       31.30       31.55     35.71 o 
   8  -4   2       14.55       26.96     41.56 o 
   9  -4   2       48.13      -71.59     71.59 o 
  -9  -3   2       11.51      -67.08     84.09 o 
  -8  -3   2        0.07       16.42     50.60 o 
  -7  -3   2       15.93      -27.86     64.59 o 
  -6  -3   2        9.41      -23.38     50.28 o 
  -5  -3   2        2.00       39.40     27.43 o 
  -4  -3   2        5.61       -7.87     31.48 o 
  -3  -3   2       92.26      122.24     22.18 o 
  -2  -3   2     1899.52     1836.21     73.87 o 
  -1  -3   2        2.31       -1.93     24.47 o 
   0  -3   2       90.36       89.48     13.58 o 
   1  -3   2      750.17      664.26     43.38 o 
   2  -3   2      979.23      975.21     55.08 o 
   3  -3   2      560.06      496.72     46.91 o 
   4  -3   2     1010.35      946.84     71.73 o 
   5  -3   2       16.08      -42.86     42.86 o 
   6  -3   2        1.84      -55.09     55.09 o 
   7  -3   2      130.49      189.38     41.68 o 
   8  -3   2        3.90      -46.12     65.22 o 
   9  -3   2       53.98       84.87     46.93 o 
  -9  -2   2        5.43       67.77     43.48 o 
  -8  -2   2      102.94      142.80     47.84 o 
  -7  -2   2       76.43       40.16     61.34 o 
  -6  -2   2      399.93      389.32     45.76 o 
  -5  -2   2       37.57       27.33     47.34 o 
  -4  -2   2      958.59     1244.46     75.10 o 
  -3  -2   2     1043.54     1053.77     63.17 o 
  -2  -2   2     6278.17     6346.40    120.00 o 
  -1  -2   2    17937.13    17595.62    166.65 o 
   0  -2   2     1111.64     1026.19     60.93 o 
   1  -2   2    23225.57    23164.44    184.85 o 
   2  -2   2     1297.55     1284.42     55.54 o 
   3  -2   2     1739.19     1736.02     74.32 o 
   4  -2   2      705.36      677.17     55.57 o 
   5  -2   2       32.55       -3.23     27.34 o 
   6  -2   2        3.28      -47.67     55.80 o 
   7  -2   2      118.14      164.18     40.77 o 
   8  -2   2       31.21       45.53     61.64 o 
   9  -2   2        0.06       34.39     49.08 o 
  -9  -1   2       24.53       62.39     48.39 o 
  -8  -1   2        0.24       69.63     41.81 o 
  -7  -1   2      131.55       64.09     41.42 o 
  -6  -1   2       98.92      166.06     40.35 o 
  -5  -1   2       59.23       18.00     29.94 o 
  -4  -1   2       75.47       75.87     23.75 o 
  -3  -1   2     9715.16    10129.27    167.92 o 
  -2  -1   2     1077.17     1058.44     48.36 o 
  -1  -1   2    14662.08    14699.71    130.86 o 
   0  -1   2       27.79       32.66     13.57 o 
   1  -1   2    15922.79    15971.78    133.67 o 
   2  -1   2     1853.52     1973.44     63.43 o 
   3  -1   2    18690.88    18173.50    221.39 o 
   4  -1   2     1323.70     1401.80     74.48 o 
   5  -1   2      162.20      153.03     29.48 o 
   6  -1   2        0.21      -26.26     44.88 o 
   7  -1   2      181.18      201.55     38.52 o 
   8  -1   2        4.83       68.12     35.09 o 
   9  -1   2        6.91       26.73     70.72 o 
  -9   0   2        2.00        0.00     69.52 o 
  -8   0   2        8.88       45.73     59.03 o 
  -7   0   2      170.64      186.34     43.67 o 
  -6   0   2      171.79      138.04     33.79 o 
  -5   0   2       50.69       17.06     43.90 o 
  -4   0   2        8.37        0.00     39.13 o 
  -3   0   2     2652.35     2431.99     82.93 o 
  -2   0   2      287.90      252.10     24.06 o 
  -1   0   2      105.62      118.22     12.43 o 
   0   0   2     3098.30     3211.22     59.54 o 
   1   0   2      225.35      259.62     22.90 o 
   2   0   2     1441.40     1320.54     53.88 o 
   3   0   2     2133.63     2037.35     79.21 o 
   4   0   2      172.31      134.71     21.99 o 
   5   0   2        7.19       35.36     24.79 o 
   6   0   2      845.93     1092.27     89.36 o 
   7   0   2       42.59      -32.04     54.75 o 
   8   0   2       32.03       52.34     47.18 o 
   9   0   2        0.04       61.59     40.74 o 
  -9   1   2       20.17      -80.38     88.86 o 
  -8   1   2       31.07       22.76     73.17 o 
  -7   1   2      211.91      191.12     45.19 o 
  -6   1   2        8.16      -60.74     60.74 o 
  -5   1   2       47.46        0.00     44.31 o 
  -4   1   2      464.55      459.58     45.41 o 
  -3   1   2      351.24      392.72     37.35 o 
  -2   1   2     6547.60     6696.26    111.31 o 
  -1   1   2      265.55      216.01     19.71 o 
   0   1   2        6.49        4.95     10.07 o 
   1   1   2       96.22       91.52     13.15 o 
   2   1   2      145.79      148.55     18.91 o 
   3   1   2       64.61       73.35     18.86 o 
   4   1   2       89.51      102.17     25.26 o 
   5   1   2      576.26      685.21     68.34 o 
   6   1   2        7.18      -10.86     49.17 o 
   7   1   2       85.21       89.77     37.84 o 
   8   1   2        0.07       15.55     54.98 o 
   9   1   2        9.81      129.17     41.24 o 
  -9   2   2       30.96       -8.97     72.29 o 
  -8   2   2       28.95        7.64     59.63 o 
  -7   2   2        7.01      -69.86     69.86 o 
  -6   2   2      756.92      705.95     59.31 o 
  -5   2   2      571.98      659.03     65.17 o 
  -4   2   2      160.52      169.37     26.64 o 
  -3   2   2      776.37      689.07     48.63 o 
  -2   2   2     5487.82     5341.67    107.55 o 
  -1   2   2      329.04      345.57     29.11 o 
   0   2   2    47953.59    48232.58    194.31 o 
   1   2   2      759.46      742.83     41.67 o 
   2   2   2      774.06      675.23     48.13 o 
   3   2   2        9.59        5.82     26.99 o 
   4   2   2      551.86      599.22     52.08 o 
   5   2   2       24.40       45.25     24.61 o 
   6   2   2       74.70      142.83     35.50 o 
   7   2   2      161.87      191.34     44.35 o 
   8   2   2       10.70       47.99     64.98 o 
   9   2   2       26.22       56.17     72.52 o 
  -9   3   2        0.92        0.00     66.74 o 
  -8   3   2        1.36       46.58     50.32 o 
  -7   3   2        1.39      -13.15     59.55 o 
  -6   3   2       23.93       73.19     31.76 o 
  -5   3   2       83.05       31.88     47.55 o 
  -4   3   2      237.98      229.35     29.39 o 
  -3   3   2     1073.33     1043.64     63.28 o 
  -2   3   2        7.87        0.00     27.21 o 
  -1   3   2      258.05      250.18     23.98 o 
   0   3   2      520.02      481.16     49.13 o 
   1   3   2      823.77      789.22     48.94 o 
   2   3   2      225.79      974.14     60.41 o 
   3   3   2      827.94      875.66     65.51 o 
   4   3   2      133.88      137.05     28.16 o 
   5   3   2       63.48       21.22     32.74 o 
   6   3   2       27.02       56.10     35.70 o 
   7   3   2       27.10      -61.57     61.57 o 
   8   3   2        4.62       64.04     35.93 o 
   9   3   2        0.07        0.00     66.99 o 
  -9   4   2       12.17      -89.46     89.46 o 
  -8   4   2       25.80      -15.95     63.79 o 
  -7   4   2      322.76      349.98     48.98 o 
  -6   4   2      243.52      311.09     40.57 o 
  -5   4   2      257.33      319.27     36.85 o 
  -4   4   2       20.07      -20.16     39.70 o 
  -3   4   2      894.63      876.65     64.52 o 
  -2   4   2      840.71      947.60     60.45 o 
  -1   4   2      400.62      425.22     36.89 o 
   0   4   2     3523.28     3433.61    124.30 o 
   1   4   2        8.72       15.96     26.86 o 
   2   4   2     1339.43     1285.11     70.61 o 
   3   4   2      224.08      263.81     29.51 o 
   4   4   2       76.91       26.83     50.20 o 
   5   4   2        0.10        5.34     52.61 o 
   6   4   2        4.16       18.99     56.97 o 
   7   4   2       45.83       79.73     34.20 o 
   8   4   2        2.63      -68.90     68.90 o 
  -9   5   2        9.89       19.10     71.46 o 
  -8   5   2        3.42      -74.37     74.37 o 
  -7   5   2       22.71       42.67     60.35 o 
  -6   5   2       30.74       -6.09     53.46 o 
  -5   5   2       68.25       55.73     32.84 o 
  -4   5   2       52.33       83.26     23.90 o 
  -3   5   2      125.80      113.15     24.85 o 
  -2   5   2      283.04      269.00     29.31 o 
  -1   5   2      115.11      171.02     21.61 o 
   0   5   2     1063.08     1170.94     55.97 o 
   1   5   2     1726.14     1739.20     83.29 o 
   2   5   2       38.69       18.28     32.09 o 
   3   5   2      190.31      212.86     28.15 o 
   4   5   2       83.94      110.48     33.19 o 
   5   5   2      172.04      161.84     38.00 o 
   6   5   2       43.52       55.27     37.14 o 
   7   5   2       11.01      -15.79     68.83 o 
   8   5   2        0.02      -27.41     65.26 o 
  -9   6   2       32.81       -9.90     90.20 o 
  -8   6   2        0.01      -17.26     72.22 o 
  -7   6   2      132.40      189.67     47.79 o 
  -6   6   2       27.74       19.52     54.04 o 
  -5   6   2      244.69      292.84     43.63 o 
  -4   6   2       24.34       35.88     30.51 o 
  -3   6   2      288.58      270.92     36.13 o 
  -2   6   2     1145.66     1188.69     78.09 o 
  -1   6   2        4.61        0.00     32.89 o 
   0   6   2     1443.01     1381.54     55.97 o 
   1   6   2      287.99      270.37     29.36 o 
   2   6   2      235.04      297.19     31.06 o 
   3   6   2       93.27       74.23     29.88 o 
   4   6   2      168.17      122.83     36.44 o 
   5   6   2        6.13        6.35     60.56 o 
   6   6   2        0.24       43.92     50.71 o 
   7   6   2       13.54        8.43     62.50 o 
   8   6   2       14.75        0.00     74.90 o 
  -8   7   2        4.37       -3.89     49.37 o 
  -7   7   2       76.98       55.76     59.08 o 
  -6   7   2        0.02        6.99     64.48 o 
  -5   7   2       16.38       -6.16     47.35 o 
  -4   7   2       14.45       27.39     48.06 o 
  -3   7   2      502.18      546.10     48.59 o 
  -2   7   2       19.73       44.61     24.63 o 
  -1   7   2      413.10      386.32     38.52 o 
   0   7   2        0.55      -12.91     28.80 o 
   1   7   2       36.25       71.55     27.04 o 
   2   7   2      143.66      136.88     32.56 o 
   3   7   2     1193.73     1188.90     91.91 o 
   4   7   2      308.99      360.08     44.99 o 
   5   7   2       53.96       86.49     39.23 o 
   6   7   2      143.96      105.31     41.74 o 
   7   7   2        0.12       19.35     41.15 o 
  -8   8   2        0.39      -85.87     85.87 o 
  -7   8   2      168.70      153.17     53.60 o 
  -6   8   2        1.02        7.56     52.91 o 
  -5   8   2       31.82       60.79     35.80 o 
  -4   8   2      295.81      376.45     45.28 o 
  -3   8   2      163.76      182.33     36.07 o 
  -2   8   2      188.02      225.45     37.72 o 
  -1   8   2       12.07       30.57     41.39 o 
   0   8   2      393.20      394.60     56.07 o 
   1   8   2       56.42       81.11     30.73 o 
   2   8   2       11.59      -22.48     48.34 o 
   3   8   2      445.70      431.87     52.14 o 
   4   8   2        2.37        6.82     53.24 o 
   5   8   2      101.33       58.94     46.77 o 
   6   8   2        1.16      -75.50     75.50 o 
   7   8   2       25.37      -19.42     61.42 o 
  -7   9   2      196.98      125.17     51.89 o 
  -6   9   2       13.11       24.59     65.06 o 
  -5   9   2      211.18      174.81     48.72 o 
  -4   9   2      410.03      366.50     50.38 o 
  -3   9   2      135.34      113.59     39.75 o 
  -2   9   2      280.65      213.39     41.22 o 
  -1   9   2      130.77      163.05     34.67 o 
   0   9   2       30.55      -39.26     39.26 o 
   1   9   2       66.92       48.17     53.86 o 
   2   9   2       48.02        0.00     54.15 o 
   3   9   2        0.01      -65.45     65.45 o 
   4   9   2      159.21       94.10     44.84 o 
   5   9   2       26.74       16.78     62.79 o 
   6   9   2       79.90      204.47     49.59 o 
  -7  10   2       15.05       71.52     47.04 o 
  -6  10   2       12.67       44.54     57.04 o 
  -5  10   2       82.77      111.74     35.61 o 
  -4  10   2      155.28      129.24     42.37 o 
  -3  10   2      131.18      160.96     38.54 o 
  -2  10   2        3.70        6.79     50.38 o 
  -1  10   2        6.68       26.66     45.20 o 
   0  10   2       78.46       37.37     42.20 o 
   1  10   2        2.30       29.32     32.65 o 
   2  10   2      176.92      157.44     41.76 o 
   3  10   2       52.64      -23.16     61.28 o 
   5  10   2       71.67      114.47     44.13 o 
  -6  11   2       23.02       29.07     73.16 o 
  -5  11   2        0.32       92.05     35.15 o 
  -4  11   2       17.91       25.08     42.24 o 
  -3  11   2        9.37       47.56     33.63 o 
  -2  11   2        1.81       16.39     34.85 o 
  -1  11   2      114.24      116.27     40.34 o 
   0  11   2       20.97       44.58     27.86 o 
   1  11   2        1.75        0.00     59.81 o 
   2  11   2        1.87      -70.03     70.03 o 
   3  11   2       21.83       43.03     59.00 o 
   4  11   2        7.26       55.67     44.99 o 
  -5  12   2       11.31      -78.57     85.62 o 
  -4  12   2       13.00      -18.50     80.64 o 
  -3  12   2        7.92      -68.99     68.99 o 
  -2  12   2       14.06      -74.24     74.24 o 
  -1  12   2       15.50      -68.82     68.82 o 
   0  12   2       41.53      -26.19     45.89 o 
   1  12   2        1.41      -76.53     76.53 o 
   2  12   2       17.65       18.07     67.62 o 
   3  12   2        6.57      -80.55     80.55 o 
  -3  13   2        3.03       39.22     62.02 o 
  -2  13   2        0.05       28.68     59.71 o 
  -1  13   2       78.34       66.30     70.24 o 
   0  13   2        3.76       -0.05     35.07 o 
   1  13   2       33.54        0.00     78.60 o 
  -2 -13   3       12.20       39.11     61.85 o 
  -1 -13   3       25.14      -18.81     75.25 o 
   0 -13   3       22.94       49.60     29.01 o 
   1 -13   3        9.97       41.90     32.10 o 
   2 -13   3        4.79       35.96     56.85 o 
   3 -13   3        9.92       18.49     56.98 o 
   4 -13   3       67.81       28.95     72.87 o 
  -4 -12   3        3.81       76.97     49.13 o 
  -3 -12   3        0.21       18.60     76.69 o 
  -2 -12   3        4.84       52.66     56.88 o 
  -1 -12   3       21.69      -16.82     70.36 o 
   0 -12   3        2.36       31.75     27.50 o 
   1 -12   3        7.62       57.83     33.15 o 
   2 -12   3        0.75      -24.15     54.00 o 
   3 -12   3        5.97      -41.60     58.23 o 
   4 -12   3        3.06       52.46     71.03 o 
   5 -12   3        1.29       18.63     65.88 o 
  -5 -11   3        0.60       -9.86     71.81 o 
  -4 -11   3        1.43      -72.29     72.29 o 
  -3 -11   3       41.11      -50.17     64.77 o 
  -2 -11   3       58.58      114.26     39.19 o 
  -1 -11   3      119.29      163.49     42.65 o 
   0 -11   3        3.50       -8.15     30.98 o 
   1 -11   3      140.50      123.88     42.41 o 
   2 -11   3        5.62       50.23     63.77 o 
   3 -11   3        0.07      115.09     36.73 o 
   4 -11   3       30.03       10.16     39.34 o 
   5 -11   3       14.74        0.00     58.85 o 
   6 -11   3        4.00       18.47     61.27 o 
  -6 -10   3        1.02       39.86     52.73 o 
  -5 -10   3        9.62      -53.94     66.07 o 
  -4 -10   3       24.54       57.15     60.55 o 
  -3 -10   3       23.12      -58.01     58.01 o 
  -2 -10   3        1.70      -34.85     45.71 o 
  -1 -10   3      159.78       76.53     42.51 o 
   0 -10   3      140.18      181.58     47.18 o 
   1 -10   3      174.67      109.36     39.11 o 
   2 -10   3      122.74        6.36     62.68 o 
   3 -10   3       90.93      148.56     38.75 o 
   4 -10   3       54.07       35.63     57.45 o 
   5 -10   3        0.47      -66.12     66.12 o 
   6 -10   3       17.20       25.50     64.18 o 
   7 -10   3        0.17      -74.67     74.67 o 
  -6  -9   3        7.43      113.88     49.83 o 
  -5  -9   3       63.02        0.00     75.05 o 
  -4  -9   3       46.52      135.65     37.99 o 
  -3  -9   3      127.30       74.50     39.29 o 
  -2  -9   3      764.82      789.57     77.54 o 
  -1  -9   3       79.80      102.02     36.99 o 
   0  -9   3      546.01      505.85     38.22 o 
   1  -9   3      657.19      602.44     57.65 o 
   2  -9   3      431.95      496.76     47.38 o 
   3  -9   3       65.08       96.66     39.57 o 
   4  -9   3      112.28       90.78     37.21 o 
   5  -9   3        2.05       48.37     34.47 o 
   6  -9   3       44.68       83.96     37.85 o 
   7  -9   3        0.01       26.29     62.58 o 
   8  -9   3        1.25       49.15     67.39 o 
  -7  -8   3        2.70       69.58     47.91 o 
  -6  -8   3       21.46       72.28     39.92 o 
  -5  -8   3        5.69      -14.91     56.79 o 
  -4  -8   3        0.15       13.25     54.64 o 
  -3  -8   3        2.67        0.00     31.20 o 
  -2  -8   3      323.13      338.64     42.40 o 
  -1  -8   3       36.21       60.65     26.88 o 
   0  -8   3       51.06       18.12     33.23 o 
   1  -8   3      150.22      166.47     32.10 o 
   2  -8   3      484.31      475.00     50.50 o 
   3  -8   3      231.78      259.54     35.90 o 
   4  -8   3       18.88        7.43     33.49 o 
   5  -8   3        3.92        0.00     56.86 o 
   6  -8   3       51.12        0.00     58.86 o 
   7  -8   3       54.85       42.13     40.34 o 
   8  -8   3       27.00       43.74     47.55 o 
  -8  -7   3       12.01        0.00     74.60 o 
  -7  -7   3       12.35      -88.05     88.05 o 
  -6  -7   3      150.05      163.30     46.30 o 
  -5  -7   3        0.08       37.87     33.59 o 
  -4  -7   3      121.14       86.84     37.88 o 
  -3  -7   3       37.96        0.00     46.50 o 
  -2  -7   3        3.87       28.35     46.29 o 
  -1  -7   3      300.86      368.99     34.33 o 
   0  -7   3       85.79       92.51     19.42 o 
   1  -7   3      166.76      144.89     26.64 o 
   2  -7   3       46.75       72.07     24.66 o 
   3  -7   3      174.99      151.64     35.47 o 
   4  -7   3        2.56       -2.23     33.13 o 
   5  -7   3        4.74      -23.57     48.60 o 
   6  -7   3        8.00      -40.35     52.10 o 
   7  -7   3       10.36       15.39     63.45 o 
   8  -7   3        2.30      -35.20     72.57 o 
  -8  -6   3        5.78      106.63     49.55 o 
  -7  -6   3       60.05       58.19     73.88 o 
  -6  -6   3        0.57       33.91     36.86 o 
  -5  -6   3        0.25      -37.25     50.44 o 
  -4  -6   3        2.27       48.23     30.55 o 
  -3  -6   3     1260.69     1261.27     89.16 o 
  -2  -6   3      305.88      341.77     31.22 o 
  -1  -6   3        7.30        0.00     39.46 o 
   0  -6   3       49.03       10.63     30.75 o 
   1  -6   3      166.22      202.62     23.90 o 
   2  -6   3       11.27       28.97     20.69 o 
   3  -6   3      873.44      891.61     76.10 o 
   4  -6   3       87.49       46.91     52.24 o 
   5  -6   3       74.76       69.69     32.69 o 
   6  -6   3       59.24       91.53     35.92 o 
   7  -6   3      173.69      177.69     44.85 o 
   8  -6   3        8.62       93.58     37.75 o 
   9  -6   3       12.58       19.31     83.07 o 
  -8  -5   3       33.17       63.44     67.21 o 
  -7  -5   3      191.33      150.58     46.73 o 
  -6  -5   3       97.59      180.51     41.22 o 
  -5  -5   3        0.02       22.77     55.19 o 
  -4  -5   3       68.31       60.00     32.38 o 
  -3  -5   3      257.76      247.26     33.41 o 
  -2  -5   3      359.08      375.40     44.94 o 
  -1  -5   3      219.27      223.17     25.52 o 
   0  -5   3      440.12      529.32     44.24 o 
   1  -5   3      208.51      228.59     25.64 o 
   2  -5   3      307.56      348.60     38.13 o 
   3  -5   3      102.03      120.74     24.61 o 
   4  -5   3       16.85      -38.27     50.50 o 
   5  -5   3       91.15      172.16     31.33 o 
   6  -5   3        3.97      -23.65     48.76 o 
   7  -5   3       64.83       83.15     39.62 o 
   8  -5   3        2.45      -48.43     52.31 o 
   9  -5   3        0.11        0.00     72.40 o 
  -9  -4   3       62.58      -10.02     84.44 o 
  -8  -4   3        0.20      -71.71     71.71 o 
  -7  -4   3       46.55       69.57     38.47 o 
  -6  -4   3       15.47      -59.01     59.01 o 
  -5  -4   3       44.93       27.01     35.31 o 
  -4  -4   3      172.08      193.29     30.47 o 
  -3  -4   3      382.75      359.66     34.41 o 
  -2  -4   3        1.68       20.77     27.36 o 
  -1  -4   3      167.12      136.59     21.04 o 
   0  -4   3       50.86       39.26     12.11 o 
   1  -4   3      227.64      211.42     21.95 o 
   2  -4   3      165.04      131.63     20.29 o 
   3  -4   3      316.38      283.51     27.81 o 
   4  -4   3     1066.33     1251.01     79.01 o 
   5  -4   3      288.81      280.15     41.06 o 
   6  -4   3       44.29       89.18     35.50 o 
   7  -4   3       73.97      114.22     35.43 o 
   8  -4   3        0.13      -64.99     64.99 o 
   9  -4   3       41.43       27.34     78.93 o 
  -9  -3   3       27.35      -29.00     72.97 o 
  -8  -3   3        0.36       31.95     40.32 o 
  -7  -3   3      101.38       21.09     67.81 o 
  -6  -3   3        5.13       22.77     29.40 o 
  -5  -3   3       29.73       10.48     28.98 o 
  -4  -3   3       18.83       27.90     36.75 o 
  -3  -3   3       49.26       41.79     20.44 o 
  -2  -3   3        4.87       10.00     28.52 o 
  -1  -3   3        5.12       15.66     15.77 o 
   0  -3   3     5859.96     5847.63    165.22 o 
   1  -3   3      469.69      506.45     37.51 o 
   2  -3   3      101.83      112.33     17.82 o 
   3  -3   3      577.84      649.43     52.52 o 
   4  -3   3      348.55      335.14     30.13 o 
   5  -3   3       63.58       -8.93     47.27 o 
   6  -3   3      579.85      501.75     52.15 o 
   7  -3   3      103.87      127.68     41.17 o 
   8  -3   3       54.33       75.45     47.43 o 
   9  -3   3        5.80      -38.39     49.17 o 
  -9  -2   3       68.02      104.62     47.61 o 
  -8  -2   3        6.46      -64.09     67.03 o 
  -7  -2   3       43.36      -27.05     62.72 o 
  -6  -2   3        8.26       -5.64     56.64 o 
  -5  -2   3       23.46       32.89     26.54 o 
  -4  -2   3      188.43      231.28     25.80 o 
  -3  -2   3      419.97      418.99     34.29 o 
  -2  -2   3      238.32      239.45     27.26 o 
  -1  -2   3     2730.03     2454.23     65.87 o 
   0  -2   3       33.60       43.72      9.89 o 
   1  -2   3     2406.84     2464.90     62.66 o 
   2  -2   3     1611.88     1364.33     57.32 o 
   3  -2   3        2.49       29.72     15.73 o 
   4  -2   3     1171.35     1026.24     72.40 o 
   5  -2   3       15.44      -42.77     42.77 o 
   6  -2   3        1.27       10.59     47.36 o 
   7  -2   3        4.97       24.58     32.42 o 
   8  -2   3      172.10       87.54     45.97 o 
   9  -2   3       58.86      129.42     45.36 o 
  -9  -1   3        1.87      -36.77     75.80 o 
  -8  -1   3       60.90       54.75     58.00 o 
  -7  -1   3      191.00      248.13     39.48 o 
  -6  -1   3      145.29      172.96     35.91 o 
  -5  -1   3      103.86      119.64     30.73 o 
  -4  -1   3       17.03       27.98     33.54 o 
  -3  -1   3      520.92      499.64     49.95 o 
  -2  -1   3     3515.02     3827.56     89.50 o 
  -1  -1   3      541.74      483.52     29.91 o 
   0  -1   3     6462.43     6354.94     54.71 o 
   1  -1   3     7567.69     7320.83     95.13 o 
   2  -1   3    18561.01    18170.90    186.44 o 
   3  -1   3       60.61       25.66     19.27 o 
   4  -1   3     3372.06     3208.94    112.71 o 
   5  -1   3     1433.10     1240.20     86.59 o 
   6  -1   3      724.48      718.44     69.95 o 
   7  -1   3       14.78       57.14     35.58 o 
   8  -1   3      129.96      184.54     42.34 o 
   9  -1   3        2.75       -8.88     80.92 o 
  -9   0   3        0.84        0.00     66.68 o 
  -8   0   3       50.77      -97.86     97.86 o 
  -7   0   3       32.49       97.16     37.14 o 
  -6   0   3       86.95       53.59     59.67 o 
  -5   0   3        2.46      -43.41     45.52 o 
  -4   0   3     2743.81     2746.02    106.97 o 
  -3   0   3     2721.36     2705.22     89.72 o 
  -2   0   3     1543.26     1506.23     57.16 o 
  -1   0   3     2296.69     2199.63     52.89 o 
   0   0   3      175.24      145.27     11.42 o 
   1   0   3      859.64      866.83     36.24 o 
   2   0   3      506.40      510.97     37.91 o 
   3   0   3     1088.51      961.65     57.05 o 
   4   0   3      700.32      680.55     56.73 o 
   5   0   3     1117.90     1010.59     83.97 o 
   6   0   3       75.23        0.00     46.91 o 
   7   0   3       53.69       19.23     40.47 o 
   8   0   3        2.76       -7.62     52.26 o 
   9   0   3      144.80      218.92     51.96 o 
  -9   1   3        0.86      -18.07     68.83 o 
  -8   1   3       32.53      -38.43     75.70 o 
  -7   1   3        7.03       19.38     58.15 o 
  -6   1   3      428.73      360.40     46.76 o 
  -5   1   3      204.10      207.19     29.14 o 
  -4   1   3      223.75      163.64     27.55 o 
  -3   1   3       82.92       98.61     20.13 o 
  -2   1   3        2.12       -5.59     26.42 o 
  -1   1   3      328.94      314.18     28.76 o 
   0   1   3       18.20       18.45      9.50 o 
   1   1   3      620.66      687.93     36.68 o 
   2   1   3        4.17      -27.30     27.30 o 
   3   1   3      254.55      270.80     24.85 o 
   4   1   3        9.56      -35.94     35.94 o 
   5   1   3       92.81       86.80     26.71 o 
   6   1   3        8.71      -52.27     52.27 o 
   7   1   3        4.41        0.00     55.60 o 
   8   1   3        7.39       49.96     38.70 o 
   9   1   3       36.47       27.35     75.73 o 
  -9   2   3       43.41        9.08     77.59 o 
  -8   2   3        9.46      -54.19     77.80 o 
  -7   2   3        6.97      -13.06     56.93 o 
  -6   2   3       31.82       76.93     32.05 o 
  -5   2   3     1009.08      994.97     75.85 o 
  -4   2   3        9.79        6.70     21.47 o 
  -3   2   3     2288.35     2322.43     87.59 o 
  -2   2   3     1815.74     1800.12     69.98 o 
  -1   2   3     1488.40     1545.46     56.33 o 
   0   2   3      481.13      449.52     39.11 o 
   1   2   3      102.97      144.06     17.91 o 
   2   2   3      477.74      439.56     42.71 o 
   3   2   3     1989.03     2097.68     85.74 o 
   4   2   3       55.40       65.27     21.05 o 
   5   2   3      566.09      589.90     58.97 o 
   6   2   3      224.60      223.73     43.91 o 
   7   2   3       21.68       46.47     37.42 o 
   8   2   3       67.77      106.29     39.54 o 
   9   2   3        8.94        9.35     69.35 o 
  -9   3   3        0.35        9.20     71.89 o 
  -8   3   3       28.81      -84.86     84.86 o 
  -7   3   3       73.65       74.49     38.65 o 
  -6   3   3       15.68       39.29     53.55 o 
  -5   3   3        3.20       48.91     28.27 o 
  -4   3   3      477.17      517.37     45.09 o 
  -3   3   3      341.04      353.68     31.37 o 
  -2   3   3      420.60      430.47     40.97 o 
  -1   3   3      958.48      924.76     52.02 o 
   0   3   3        7.04      -18.68     18.68 o 
   1   3   3      751.76      688.18     48.95 o 
   2   3   3     1003.46      909.38     58.55 o 
   3   3   3      464.13      446.04     40.58 o 
   4   3   3      352.79      407.57     44.67 o 
   5   3   3        0.39       27.81     31.51 o 
   6   3   3        2.76       23.91     47.82 o 
   7   3   3      103.46      124.41     39.21 o 
   8   3   3       11.27        8.31     58.14 o 
   9   3   3       28.98      -19.32     65.53 o 
  -9   4   3       26.68       68.55     47.19 o 
  -8   4   3        7.94        0.00     39.87 o 
  -7   4   3      140.77       62.30     66.75 o 
  -6   4   3      133.16      206.45     41.67 o 
  -5   4   3        0.18       70.00     29.62 o 
  -4   4   3        1.34       20.74     41.68 o 
  -3   4   3     1024.87     1055.24     76.06 o 
  -2   4   3        1.72      -29.21     29.21 o 
  -1   4   3      229.58      186.80     23.62 o 
   0   4   3      726.78      736.39     37.74 o 
   1   4   3       43.91       50.65     17.39 o 
   2   4   3     1292.21     1485.53     75.26 o 
   3   4   3      712.07      766.24     64.82 o 
   4   4   3      234.87      198.65     35.41 o 
   5   4   3      224.51      249.27     37.07 o 
   6   4   3      111.66       98.14     37.78 o 
   7   4   3        8.26       59.68     61.52 o 
   8   4   3        1.53       69.51     77.72 o 
  -9   5   3        0.06      -67.83     70.55 o 
  -8   5   3        0.19      -69.75     69.75 o 
  -7   5   3       76.24      -65.16     69.82 o 
  -6   5   3        5.83      -65.49     65.49 o 
  -5   5   3      130.48      175.73     35.28 o 
  -4   5   3      106.73       70.19     28.39 o 
  -3   5   3      180.10      189.55     26.49 o 
  -2   5   3       90.12       10.49     37.84 o 
  -1   5   3     5568.69     4991.34    136.38 o 
   0   5   3      118.49      148.17     16.70 o 
   1   5   3     2547.45     2375.84     98.47 o 
   2   5   3       38.83       50.39     21.14 o 
   3   5   3       23.65        8.60     36.99 o 
   4   5   3      112.76       98.79     29.60 o 
   5   5   3       38.96       29.26     51.35 o 
   6   5   3      235.73      187.10     48.39 o 
   7   5   3        0.30       50.90     39.42 o 
   8   5   3      173.99      141.15     52.60 o 
  -9   6   3       48.72       40.21     58.61 o 
  -8   6   3       18.60       17.55     72.37 o 
  -7   6   3      237.87      242.28     49.00 o 
  -6   6   3        0.69       73.98     34.38 o 
  -5   6   3       74.62       28.89     56.32 o 
  -4   6   3       40.03       30.35     31.56 o 
  -3   6   3      604.61      495.75     50.55 o 
  -2   6   3       73.15       35.23     25.40 o 
  -1   6   3      841.39      906.81     67.12 o 
   0   6   3      166.78      233.38     19.89 o 
   1   6   3        1.31      -58.61     58.61 o 
   2   6   3      466.86      333.60     40.29 o 
   3   6   3        2.21      -14.62     31.88 o 
   4   6   3      344.47      326.77     40.83 o 
   5   6   3       15.98      -19.17     48.25 o 
   6   6   3       84.07       44.12     67.39 o 
   7   6   3        3.44      -83.65     83.65 o 
   8   6   3       50.21       67.77     82.72 o 
  -8   7   3        8.18        0.00     71.51 o 
  -7   7   3        9.98        8.11     69.33 o 
  -6   7   3      227.40      244.81     48.19 o 
  -5   7   3       43.96       25.23     61.14 o 
  -4   7   3      997.96      956.47     86.43 o 
  -3   7   3       19.80       41.43     26.80 o 
  -2   7   3       51.84      104.51     27.73 o 
  -1   7   3        1.11       36.31     40.60 o 
   0   7   3      395.33      389.50     28.25 o 
   1   7   3       72.83      121.10     26.01 o 
   2   7   3     1052.25     1086.64     84.88 o 
   3   7   3       94.35      134.51     37.24 o 
   4   7   3       23.86       45.04     34.85 o 
   5   7   3       54.94       72.01     35.25 o 
   6   7   3        0.56       -7.96     57.94 o 
   7   7   3       14.96      -63.39     69.56 o 
  -8   8   3      160.16      213.48     52.78 o 
  -7   8   3        2.35      -48.29     48.86 o 
  -6   8   3       41.53       15.43     63.61 o 
  -5   8   3       36.51       74.01     35.65 o 
  -4   8   3      181.35      200.95     40.19 o 
  -3   8   3       27.96       11.50     47.42 o 
  -2   8   3      142.40      160.16     38.77 o 
  -1   8   3      198.08      119.36     35.68 o 
   0   8   3       85.67       88.23     23.44 o 
   1   8   3       39.12       66.14     28.94 o 
   2   8   3        0.23       28.40     41.35 o 
   3   8   3       48.85        0.00     58.80 o 
   4   8   3      273.34      247.25     43.26 o 
   5   8   3      510.20      444.55     60.63 o 
   6   8   3       47.57       -8.64     69.63 o 
   7   8   3       51.39       68.98     73.08 o 
  -7   9   3       32.10      -27.89     83.68 o 
  -6   9   3       50.63       41.82     67.44 o 
  -5   9   3      773.18      633.87     61.42 o 
  -4   9   3      598.36      518.43     58.84 o 
  -3   9   3      342.06      283.09     48.07 o 
  -2   9   3      135.31      103.02     40.15 o 
  -1   9   3        7.39      -12.04     50.37 o 
   0   9   3       40.27       92.68     48.27 o 
   1   9   3      120.21      147.77     34.40 o 
   2   9   3       20.37      -26.07     53.75 o 
   3   9   3       10.95       21.11     50.26 o 
   4   9   3       41.54       89.24     41.68 o 
   5   9   3       22.39        8.53     55.96 o 
   6   9   3       10.60      130.32     37.77 o 
  -7  10   3        8.34      -80.00     80.00 o 
  -6  10   3       84.13      -63.61     88.58 o 
  -5  10   3       13.18       -8.32     63.94 o 
  -4  10   3        9.46      -15.43     61.71 o 
  -3  10   3       28.27        0.00     56.25 o 
  -2  10   3        3.94       20.91     52.62 o 
  -1  10   3       30.41      -34.22     56.01 o 
   0  10   3        0.04       17.45     83.04 o 
   1  10   3        1.08       27.93     50.35 o 
   2  10   3       46.77       22.04     55.46 o 
   3  10   3       81.25       53.94     42.65 o 
   4  10   3       98.07       40.26     45.57 o 
   5  10   3       83.31       65.54     86.32 o 
  -6  11   3       20.06       29.65     66.30 o 
  -5  11   3      111.91      109.68     50.47 o 
  -4  11   3       69.92      135.56     40.30 o 
  -3  11   3        0.24      -48.68     56.22 o 
  -2  11   3        7.25       60.48     32.92 o 
  -1  11   3        0.08        0.00     56.78 o 
   0  11   3       44.24       56.38     27.30 o 
   1  11   3        3.42        0.00     57.83 o 
   2  11   3        4.63      -41.19     61.09 o 
   3  11   3       10.52       78.85     41.64 o 
   4  11   3       14.24        9.44     61.88 o 
  -5  12   3        0.00      -74.34     74.34 o 
  -4  12   3        2.28      121.52     38.43 o 
  -3  12   3       16.34       38.72     39.86 o 
  -2  12   3        0.78       17.55     49.64 o 
  -1  12   3       48.15      115.26     40.90 o 
   0  12   3        0.36      -51.63     66.66 o 
   1  12   3       23.60      -26.47     63.00 o 
   2  12   3        0.36       74.87     42.26 o 
   3  12   3       23.09      -77.77     81.33 o 
  -3  13   3        8.78        0.00     48.21 o 
  -2  13   3        0.02       29.33     69.82 o 
  -1  13   3        0.36        4.15     44.53 o 
   0  13   3        3.52      -35.48     38.54 o 
   1  13   3       17.95       29.52     74.28 o 
   1 -14   4        5.49      -59.95     73.42 o 
  -2 -13   4        9.59      145.47     36.47 o 
  -1 -13   4        0.30       37.32     54.40 o 
   0 -13   4       42.99       -9.07     52.89 o 
   1 -13   4        0.37       17.94     45.74 o 
   2 -13   4       11.08       18.15     55.94 o 
   3 -13   4       14.11      -18.67     78.09 o 
   4 -13   4       25.17       19.50     64.67 o 
  -4 -12   4       18.19       50.90     46.47 o 
  -3 -12   4        1.52      -75.52     75.52 o 
  -2 -12   4       10.71        0.00     44.78 o 
  -1 -12   4       33.31       41.72     53.43 o 
   0 -12   4       15.70       -7.46     34.30 o 
   1 -12   4        1.14      -24.04     57.22 o 
   2 -12   4       21.30       83.62     38.17 o 
   3 -12   4        0.62       46.83     41.54 o 
   4 -12   4       42.03      124.97     40.96 o 
   5 -12   4       12.58       -9.42     72.36 o 
  -5 -11   4        0.52       48.95     71.27 o 
  -4 -11   4       17.08       57.65     44.66 o 
  -3 -11   4        3.91      -33.19     62.10 o 
  -2 -11   4       14.15      -64.17     64.17 o 
  -1 -11   4       12.72       37.12     57.03 o 
   0 -11   4       89.01      113.87     51.89 o 
   1 -11   4       66.00       88.51     42.18 o 
   2 -11   4      254.41      333.62     49.72 o 
   3 -11   4       68.28       64.65     39.85 o 
   4 -11   4      110.86       95.90     43.32 o 
   5 -11   4        0.01       17.19     64.31 o 
   6 -11   4       18.35      -80.41     80.41 o 
  -6 -10   4        0.23        0.00     64.12 o 
  -5 -10   4        0.10      -67.99     67.99 o 
  -4 -10   4       48.29       83.39     39.92 o 
  -3 -10   4        0.01       51.00     37.17 o 
  -2 -10   4       68.76       -8.90     41.44 o 
  -1 -10   4      158.87      152.04     37.14 o 
   0 -10   4     1055.59     1026.48     68.08 o 
   1 -10   4      245.74      269.68     37.76 o 
   2 -10   4       93.68       74.48     36.70 o 
   3 -10   4       39.29       40.47     36.34 o 
   4 -10   4        0.77       21.64     51.52 o 
   5 -10   4      113.97       94.05     45.56 o 
   6 -10   4        0.57        0.00     55.80 o 
   7 -10   4       16.73       53.10     44.93 o 
  -6  -9   4        1.69        9.10     71.10 o 
  -5  -9   4       88.01      -16.27     70.93 o 
  -4  -9   4      133.18       51.20     69.78 o 
  -3  -9   4      127.17       96.81     34.64 o 
  -2  -9   4       38.40       52.52     36.58 o 
  -1  -9   4      986.40     1063.42     96.71 o 
   0  -9   4      300.16      308.97     35.34 o 
   1  -9   4       26.92       22.08     58.42 o 
   2  -9   4        0.31      -28.41     52.39 o 
   3  -9   4      413.13      461.48     43.22 o 
   4  -9   4        8.54      -26.02     55.96 o 
   5  -9   4      223.63      190.04     44.63 o 
   6  -9   4        6.15       15.89     59.46 o 
   7  -9   4       32.07       30.47     43.09 o 
   8  -9   4       12.29       -9.97     87.47 o 
  -7  -8   4       60.15      105.80     50.17 o 
  -6  -8   4       23.15       93.41     43.41 o 
  -5  -8   4       14.18       14.83     55.48 o 
  -4  -8   4      165.30      135.58     40.93 o 
  -3  -8   4        1.18       11.83     46.56 o 
  -2  -8   4      297.00      337.43     38.53 o 
  -1  -8   4      621.25      653.48     60.56 o 
   0  -8   4        3.83       -4.45     28.38 o 
   1  -8   4      208.20      179.11     37.57 o 
   2  -8   4       34.18       51.28     29.61 o 
   3  -8   4      112.60       73.29     34.73 o 
   4  -8   4      223.51      185.98     40.06 o 
   5  -8   4      120.88      120.45     35.76 o 
   6  -8   4      324.39      349.93     51.51 o 
   7  -8   4       34.72       78.40     40.63 o 
   8  -8   4       14.23       47.09     64.56 o 
  -8  -7   4        0.01       30.29     63.06 o 
  -7  -7   4        6.50      -75.59     75.59 o 
  -6  -7   4        0.01       49.73     41.01 o 
  -5  -7   4      422.20      493.05     53.32 o 
  -4  -7   4        5.48       35.60     50.35 o 
  -3  -7   4      497.54      469.76     46.28 o 
  -2  -7   4       52.56      -46.40     46.40 o 
  -1  -7   4        6.64      -13.03     40.52 o 
   0  -7   4       39.35       46.52     16.62 o 
   1  -7   4      157.10      224.84     28.47 o 
   2  -7   4      719.21      860.80     72.23 o 
   3  -7   4      167.60      172.49     31.50 o 
   4  -7   4      715.93      777.97     68.52 o 
   5  -7   4      186.31      205.47     39.95 o 
   6  -7   4      137.99      202.17     38.31 o 
   8  -7   4       95.99      -17.88     86.69 o 
  -8  -6   4       30.34      -81.94     81.94 o 
  -7  -6   4       19.65       24.83     62.48 o 
  -6  -6   4      167.70      196.52     39.56 o 
  -5  -6   4      139.36      164.42     37.50 o 
  -4  -6   4      309.46      344.83     42.69 o 
  -3  -6   4      181.68      210.55     30.49 o 
  -2  -6   4       28.42       42.89     22.41 o 
  -1  -6   4       97.21       80.51     22.21 o 
   0  -6   4      392.06      384.33     26.14 o 
   1  -6   4      103.37      101.43     22.78 o 
   2  -6   4       11.30      -40.09     40.09 o 
   3  -6   4       71.05       70.67     24.18 o 
   4  -6   4      803.97      823.30     80.10 o 
   5  -6   4      369.26      314.80     45.37 o 
   6  -6   4      161.12      216.52     39.24 o 
   7  -6   4        8.30       22.20     40.49 o 
   8  -6   4       10.36       34.16     61.59 o 
   9  -6   4        0.01      -80.35     80.35 o 
  -8  -5   4        0.00      -84.69     84.69 o 
  -7  -5   4        0.15       15.56     51.61 o 
  -6  -5   4      174.90      105.73     49.58 o 
  -5  -5   4       22.22      -11.36     47.54 o 
  -4  -5   4      304.03      262.66     41.83 o 
  -3  -5   4      247.52      286.77     36.30 o 
  -2  -5   4       14.69       23.71     19.36 o 
  -1  -5   4      496.31      549.87     47.83 o 
   0  -5   4       63.48       23.26     18.14 o 
   1  -5   4      559.41      581.86     50.90 o 
   2  -5   4     2241.79     2403.24     95.68 o 
   3  -5   4        9.37      -29.65     39.23 o 
   4  -5   4      981.96      910.09     75.30 o 
   5  -5   4       39.43       63.72     33.97 o 
   6  -5   4       83.43      162.82     36.09 o 
   7  -5   4       58.12      -63.53     68.08 o 
   8  -5   4        6.06      -24.65     73.96 o 
   9  -5   4       27.91        9.51     84.53 o 
  -9  -4   4        0.00      -59.91     84.73 o 
  -8  -4   4        6.32      -25.82     61.47 o 
  -7  -4   4       43.39       22.09     66.26 o 
  -6  -4   4       33.59      -24.98     63.70 o 
  -5  -4   4        0.43      -21.01     48.71 o 
  -4  -4   4       32.26        0.00     45.48 o 
  -3  -4   4     1207.57     1243.47     76.99 o 
  -2  -4   4       16.16       11.99     33.38 o 
  -1  -4   4       12.15        2.55     27.39 o 
   0  -4   4        0.74        9.27     19.49 o 
   1  -4   4       56.40       70.45     19.54 o 
   2  -4   4      272.65      295.91     30.53 o 
   3  -4   4     2136.16     2109.07     87.03 o 
   4  -4   4       27.08       -5.99     23.59 o 
   5  -4   4       58.48      -19.25     53.16 o 
   6  -4   4        2.65       45.97     49.43 o 
   7  -4   4        2.43       58.26     34.47 o 
   8  -4   4       51.09        0.00     61.77 o 
   9  -4   4       12.21      -18.56     74.26 o 
  -9  -3   4        0.25       28.92     68.84 o 
  -8  -3   4        1.19       33.06     56.06 o 
  -7  -3   4        1.12        6.02     34.84 o 
  -6  -3   4       13.90       11.81     44.19 o 
  -5  -3   4      180.62      199.65     34.08 o 
  -4  -3   4     1197.04     1308.48     83.04 o 
  -3  -3   4      344.25      361.33     38.50 o 
  -2  -3   4      698.84      677.45     50.16 o 
  -1  -3   4      362.43      388.18     33.21 o 
   0  -3   4      351.84      358.13     23.48 o 
   1  -3   4      555.22      449.41     35.82 o 
   2  -3   4     1323.70     1166.30     62.00 o 
   3  -3   4       47.66       -8.94     37.58 o 
   4  -3   4     1171.88     1139.02     73.66 o 
   5  -3   4       38.49       56.73     29.92 o 
   6  -3   4        0.06      -27.72     56.27 o 
   7  -3   4        9.82      -46.32     58.06 o 
   8  -3   4       96.81       80.34     45.65 o 
   9  -3   4       41.70       82.19     44.45 o 
  -9  -2   4       19.74      -56.23     88.91 o 
  -8  -2   4      136.50      171.53     46.28 o 
  -7  -2   4        3.61       34.79     38.89 o 
  -6  -2   4      605.01      616.99     56.52 o 
  -5  -2   4        0.10       32.46     36.22 o 
  -4  -2   4     1361.10     1202.25     76.34 o 
  -3  -2   4     1096.06      988.12     61.21 o 
  -2  -2   4      265.24      249.59     25.81 o 
  -1  -2   4       46.36       38.94     15.25 o 
   0  -2   4      372.96      351.29     36.56 o 
   1  -2   4       38.77       53.58     14.51 o 
   2  -2   4     1934.44     2133.39     72.23 o 
   3  -2   4     2319.69     2446.37     87.59 o 
   4  -2   4      739.78      627.12     60.68 o 
   5  -2   4       26.39      -56.25     56.25 o 
   6  -2   4       60.95      -16.29     55.64 o 
   7  -2   4       19.38      -26.08     64.54 o 
   8  -2   4        1.97      -15.45     55.71 o 
   9  -2   4        9.43       46.60     40.36 o 
  -9  -1   4       53.22       90.52     52.66 o 
  -8  -1   4      218.46      234.68     49.73 o 
  -7  -1   4      127.44       79.07     40.73 o 
  -6  -1   4       28.22      -58.44     58.44 o 
  -5  -1   4      109.84       26.78     52.43 o 
  -4  -1   4      918.39      922.65     69.72 o 
  -3  -1   4      595.51      553.28     46.03 o 
  -2  -1   4      197.53      203.62     19.46 o 
  -1  -1   4     5461.59     5282.79     89.02 o 
   0  -1   4       19.47       14.18      9.31 o 
   1  -1   4     1539.93     1308.81     46.52 o 
   2  -1   4      350.70      378.05     37.54 o 
   3  -1   4      270.22      293.37     32.02 o 
   4  -1   4     2645.85     2789.91    103.33 o 
   5  -1   4       59.47       22.02     44.26 o 
   6  -1   4        0.52      -21.61     53.48 o 
   7  -1   4       97.66       78.06     37.19 o 
   8  -1   4        0.31      -65.99     65.99 o 
   9  -1   4      130.32       58.31     48.08 o 
  -9   0   4        5.63      -80.65     80.65 o 
  -8   0   4      106.56      109.21     45.50 o 
  -7   0   4      121.90       80.74     40.82 o 
  -6   0   4       72.48       76.20     36.44 o 
  -5   0   4     1872.85     1919.75    100.27 o 
  -4   0   4     3532.43     3148.41    113.46 o 
  -3   0   4      314.18      274.68     25.45 o 
  -2   0   4    37735.55    36875.02    279.63 o 
  -1   0   4    45074.38    46228.97    265.85 o 
   0   0   4      933.25      932.18     60.30 o 
   1   0   4    35025.61    36053.80    235.26 o 
   2   0   4    25206.04    25186.17    232.53 o 
   3   0   4      966.61     1052.11     61.12 o 
   4   0   4     1155.56     1088.77     74.81 o 
   5   0   4       11.23      -44.11     44.11 o 
   6   0   4      126.39       91.32     37.83 o 
   7   0   4        0.82       25.35     34.15 o 
   8   0   4       67.90       80.24     43.34 o 
   9   0   4       19.54        0.00     80.86 o 
  -9   1   4       73.02      120.16     50.39 o 
  -8   1   4        7.75       19.80     41.23 o 
  -7   1   4      161.37      191.88     43.35 o 
  -6   1   4       40.87       62.38     32.76 o 
  -5   1   4      336.41      318.57     36.65 o 
  -4   1   4        0.02      -10.51     33.78 o 
  -3   1   4     3851.50     3865.95    107.34 o 
  -2   1   4     2218.98     2289.85     72.48 o 
  -1   1   4     4599.08     4075.76     81.03 o 
   0   1   4        1.20       24.06      8.15 o 
   1   1   4     2420.93     2203.91     62.53 o 
   2   1   4     1057.43      991.84     54.73 o 
   3   1   4      764.59      833.35     57.76 o 
   4   1   4      967.51     1109.06     73.57 o 
   5   1   4       64.29      127.74     26.85 o 
   6   1   4       29.20       79.34     29.74 o 
   7   1   4       51.23       33.62     63.44 o 
   8   1   4        8.53       34.11     43.14 o 
   9   1   4       29.15       37.29     63.22 o 
  -9   2   4        5.18        0.00     70.44 o 
  -8   2   4        0.59       15.53     61.14 o 
  -7   2   4       16.15       32.82     57.60 o 
  -6   2   4      116.48      129.28     36.49 o 
  -5   2   4        0.77       -4.51     42.59 o 
  -4   2   4      379.34      380.98     43.90 o 
  -3   2   4       37.69       45.45     17.78 o 
  -2   2   4      143.96      137.80     19.77 o 
  -1   2   4      466.22      330.40     31.35 o 
   0   2   4     1488.81     1350.66     72.89 o 
   1   2   4        6.28        5.83     26.73 o 
   2   2   4     1135.63     1105.99     60.67 o 
   3   2   4       30.37       12.58     30.49 o 
   4   2   4      235.90      254.34     28.90 o 
   5   2   4        0.21       14.52     48.16 o 
   6   2   4      168.16      210.37     38.80 o 
   7   2   4        9.92       27.83     50.17 o 
   8   2   4       12.97       59.72     42.88 o 
   9   2   4       30.15       76.52     88.70 o 
  -9   3   4       30.42       46.12     74.37 o 
  -8   3   4       39.38      118.64     46.10 o 
  -7   3   4       21.00      -13.45     51.21 o 
  -6   3   4       24.18       11.33     61.01 o 
  -5   3   4      351.96      338.38     36.00 o 
  -4   3   4      393.18      342.79     37.97 o 
  -3   3   4       20.26       15.93     32.01 o 
  -2   3   4        9.71       22.66     15.98 o 
  -1   3   4       46.14        0.00     30.04 o 
   0   3   4        0.46       18.72     19.54 o 
   1   3   4      104.23       99.45     17.48 o 
   2   3   4      255.10      214.80     22.92 o 
   3   3   4      448.91      516.97     46.47 o 
   4   3   4       12.99       -4.28     39.01 o 
   5   3   4      170.51      154.91     38.20 o 
   6   3   4       12.74       24.63     44.40 o 
   7   3   4       81.45       29.09     63.40 o 
   8   3   4       30.69      -51.08     72.24 o 
   9   3   4        0.41       29.66     74.63 o 
  -9   4   4       28.72        8.09     50.82 o 
  -8   4   4        1.35        0.00     69.02 o 
  -7   4   4        0.63       -6.97     58.71 o 
  -6   4   4      158.97      190.65     40.59 o 
  -5   4   4       59.63      -15.06     57.00 o 
  -4   4   4      474.66      511.21     48.47 o 
  -3   4   4      583.50      466.27     45.02 o 
  -2   4   4       73.91       75.23     19.61 o 
  -1   4   4     1086.30      981.28     60.00 o 
   0   4   4     1803.16     2105.39     90.76 o 
   1   4   4      919.92      921.03     57.29 o 
   2   4   4       68.37       76.98     19.10 o 
   3   4   4       45.06       19.82     37.39 o 
   4   4   4        7.58       18.81     45.58 o 
   5   4   4       15.56       28.62     32.00 o 
   6   4   4       85.43      -19.65     54.42 o 
   7   4   4        0.05       22.99     57.86 o 
   8   4   4       41.69       71.26     76.63 o 
  -9   5   4       12.66       29.17     77.17 o 
  -8   5   4       76.28      119.36     42.95 o 
  -7   5   4        5.90      -21.87     57.87 o 
  -6   5   4        5.79       24.22     33.93 o 
  -5   5   4       91.32      -26.99     57.89 o 
  -4   5   4       37.66       41.85     25.27 o 
  -3   5   4       53.25        8.10     40.08 o 
  -2   5   4      780.02      773.72     61.78 o 
  -1   5   4      134.67      126.40     22.04 o 
   0   5   4       63.70       59.54     14.04 o 
   1   5   4     1226.52     1274.59     73.35 o 
   2   5   4      396.41      393.49     42.76 o 
   3   5   4      235.76      255.51     31.72 o 
   4   5   4       49.27       84.62     27.45 o 
   5   5   4      242.12      251.27     42.64 o 
   6   5   4       14.43       56.17     57.90 o 
   7   5   4      177.34       40.67     79.28 o 
   8   5   4        6.94      -46.89     73.25 o 
  -9   6   4        0.09       50.44     73.44 o 
  -8   6   4       74.41        8.82     75.39 o 
  -7   6   4      147.80      158.31     47.79 o 
  -6   6   4      420.54      469.52     58.28 o 
  -5   6   4      256.94      331.27     41.24 o 
  -4   6   4      353.65      432.31     42.77 o 
  -3   6   4       96.53      158.22     25.74 o 
  -2   6   4       32.88       15.73     25.16 o 
  -1   6   4      105.17      -43.87     52.76 o 
   0   6   4      661.98      736.31     45.77 o 
   1   6   4       74.06       24.82     37.91 o 
   2   6   4      780.65      877.08     72.05 o 
   3   6   4        1.19      -10.13     42.36 o 
   4   6   4       93.76       17.28     59.01 o 
   5   6   4        4.11      -13.19     55.17 o 
   6   6   4       11.73      -66.83     66.83 o 
   7   6   4      192.72      122.74     60.09 o 
   8   6   4       13.68       -9.92     68.04 o 
  -8   7   4      146.98       37.14    100.86 o 
  -7   7   4       18.98       10.51     43.34 o 
  -6   7   4       97.02      135.94     44.99 o 
  -5   7   4      125.21      158.74     32.61 o 
  -4   7   4       32.74       34.25     52.32 o 
  -3   7   4      493.20      491.47     44.20 o 
  -2   7   4      104.80      107.64     31.53 o 
  -1   7   4      248.68      259.98     32.50 o 
   0   7   4       74.34       42.33     28.80 o 
   1   7   4        2.90      -43.24     44.82 o 
   2   7   4        0.19       -5.17     43.59 o 
   3   7   4     1085.76      835.31     78.17 o 
   4   7   4        4.24      -61.61     61.61 o 
   5   7   4      143.11      145.38     38.51 o 
   6   7   4       56.99       16.37     70.42 o 
   7   7   4       63.35      -27.89     92.51 o 
  -8   8   4        0.05       21.05     55.36 o 
  -7   8   4      133.54       43.67     82.39 o 
  -6   8   4        7.70       38.94     62.79 o 
  -5   8   4      232.44      149.79     50.49 o 
  -4   8   4      223.77      165.80     45.24 o 
  -3   8   4       26.17       40.94     47.87 o 
  -2   8   4       48.87      -52.08     52.08 o 
  -1   8   4       12.34       16.09     42.57 o 
   0   8   4        0.88        6.04     32.11 o 
   1   8   4      331.41      352.79     41.35 o 
   2   8   4        0.05       -5.89     47.45 o 
   3   8   4      100.67       44.87     54.77 o 
   4   8   4       29.33      -28.34     58.43 o 
   5   8   4       77.06       37.29     49.01 o 
   6   8   4      217.04      178.88     52.60 o 
   7   8   4       20.11       29.97     43.45 o 
  -7   9   4       50.17      112.39     45.76 o 
  -6   9   4      200.30      180.90     49.61 o 
  -5   9   4      242.65      124.84     47.83 o 
  -4   9   4       24.61       18.10     37.68 o 
  -3   9   4        7.59      -19.72     59.15 o 
  -2   9   4      230.87      279.37     43.31 o 
  -1   9   4       18.62       73.54     30.63 o 
   0   9   4        1.45       13.85     32.92 o 
   1   9   4       19.10       18.88     49.96 o 
   2   9   4      113.35      231.10     39.22 o 
   3   9   4      298.33      261.53     49.52 o 
   4   9   4        0.22       -7.85     63.30 o 
   5   9   4       60.03       40.89     48.04 o 
   6   9   4        0.44       -9.64     81.25 o 
  -7  10   4       36.80      133.80     43.80 o 
  -6  10   4        1.67      -72.18     72.18 o 
  -5  10   4       22.68        8.41     65.69 o 
  -4  10   4        1.67      -72.82     72.82 o 
  -3  10   4      100.65       72.56     45.61 o 
  -2  10   4       88.60       90.96     37.87 o 
  -1  10   4        7.76      -67.03     67.03 o 
   0  10   4        0.50        2.93     43.70 o 
   1  10   4        0.33       14.25     43.91 o 
   2  10   4        1.64        0.00     51.88 o 
   3  10   4       12.68       24.03     41.34 o 
   4  10   4        8.44        0.00     56.28 o 
   5  10   4       27.24       85.57     42.93 o 
  -6  11   4       45.32      -70.07     80.70 o 
  -5  11   4       28.07      -80.28     80.28 o 
  -4  11   4       44.08      -26.05     72.13 o 
  -3  11   4        1.40       33.01     55.97 o 
  -2  11   4       12.08       31.78     66.47 o 
  -1  11   4        4.98       23.50     55.95 o 
   0  11   4       33.64       21.35     46.76 o 
   1  11   4        2.94      -40.08     56.11 o 
   2  11   4       20.88       46.72     43.27 o 
   3  11   4       19.64      -49.93     49.93 o 
   4  11   4       10.95       28.76     64.30 o 
  -4  12   4       19.85      -47.96     67.14 o 
  -3  12   4        0.24      -27.53     61.57 o 
  -2  12   4       14.20      -72.48     72.48 o 
  -1  12   4        1.21      -44.12     61.77 o 
   0  12   4       68.04       65.43     56.97 o 
   1  12   4        0.73      -73.45     73.45 o 
   2  12   4       24.42       65.44     69.33 o 
   3  12   4        0.47       59.25     64.00 o 
  -2  13   4       48.21      165.95     39.69 o 
  -1  13   4        4.60      -67.49     67.49 o 
   0  13   4       21.78        1.32     36.38 o 
   1  13   4        0.00      -91.60     91.60 o 
   1 -14   5       63.49      128.22     41.88 o 
  -2 -13   5        7.70       29.04     64.92 o 
  -1 -13   5       18.21       75.83     44.98 o 
   0 -13   5       18.72       78.45     29.84 o 
   1 -13   5        0.82       38.39     38.39 o 
   2 -13   5        0.00       27.19     68.43 o 
   3 -13   5        2.85       55.96     60.45 o 
  -4 -12   5       42.88       -9.88     75.90 o 
  -3 -12   5       27.01       90.80     44.14 o 
  -2 -12   5        5.55       52.17     56.35 o 
  -1 -12   5        0.13       25.00     37.29 o 
   0 -12   5        2.61        8.76     39.30 o 
   1 -12   5       20.85       17.16     39.28 o 
   2 -12   5        0.51       16.26     50.10 o 
   3 -12   5        7.89      -16.81     73.27 o 
   4 -12   5        0.55      -35.35     62.50 o 
   5 -12   5        3.89       76.76     42.18 o 
  -5 -11   5        1.36      100.56     43.55 o 
  -3 -11   5       44.33       41.45     66.84 o 
  -2 -11   5        7.11      -62.22     62.22 o 
  -1 -11   5      168.49      133.62     38.18 o 
   0 -11   5       18.72       10.59     37.25 o 
   1 -11   5      115.17       48.29     70.02 o 
   2 -11   5        0.00      -61.26     61.26 o 
   3 -11   5       13.21       37.60     29.72 o 
   4 -11   5       10.57      -55.87     55.87 o 
   5 -11   5       82.52       81.15     53.20 o 
   6 -11   5        9.11      -82.69     82.69 o 
  -6 -10   5        1.85      -62.53     62.53 o 
  -5 -10   5       61.07      130.01     44.59 o 
  -4 -10   5       14.05      -71.12     71.12 o 
  -3 -10   5       18.38      -14.88     59.50 o 
  -2 -10   5      100.56       77.18     39.38 o 
  -1 -10   5        1.44      -56.93     56.93 o 
   0 -10   5       40.21        7.53     39.16 o 
   1 -10   5      149.86      138.63     38.35 o 
   2 -10   5      299.42      251.66     43.83 o 
   3 -10   5       19.30      -32.73     55.93 o 
   4 -10   5        0.10      -28.01     49.52 o 
   5 -10   5        0.10        7.61     49.89 o 
   6 -10   5        6.42       58.52     65.29 o 
   7 -10   5       12.74      -87.78     87.78 o 
  -6  -9   5        8.53       85.83     49.35 o 
  -5  -9   5       60.27       24.41     58.12 o 
  -4  -9   5       30.72      -14.64     55.74 o 
  -3  -9   5        9.17       -6.65     51.09 o 
  -2  -9   5      460.14      450.03     48.03 o 
  -1  -9   5      618.45      687.91     63.11 o 
   0  -9   5      417.08      406.86     95.30 o 
   1  -9   5      936.61      977.13     85.56 o 
   2  -9   5       46.26       30.77     35.82 o 
   3  -9   5      122.49      -67.93     67.93 o 
   4  -9   5      105.31      -31.62     62.29 o 
   5  -9   5       34.74       13.90     54.74 o 
   6  -9   5       70.29      -61.79     77.23 o 
   7  -9   5        8.17      -51.81     59.83 o 
   8  -9   5       21.76      -48.43     67.80 o 
  -7  -8   5        4.17       19.00     63.01 o 
  -6  -8   5        1.33        0.00     54.38 o 
  -5  -8   5        2.04       -7.42     50.90 o 
  -4  -8   5       38.12       19.81     59.43 o 
  -3  -8   5       24.98        5.93     48.54 o 
  -2  -8   5      208.89      262.06     38.87 o 
  -1  -8   5       46.79       71.51     28.83 o 
   0  -8   5      139.13      106.61     47.12 o 
   1  -8   5        1.24        0.00     38.00 o 
   2  -8   5      852.61      763.35     72.61 o 
   3  -8   5       42.96       10.41     49.93 o 
   4  -8   5        1.01       39.98     57.96 o 
   5  -8   5       20.47       10.91     33.84 o 
   6  -8   5      145.81      165.67     36.81 o 
   7  -8   5        0.50      -56.63     56.63 o 
   8  -8   5       59.10      251.23     50.58 o 
  -8  -7   5       55.75       70.75     78.94 o 
  -7  -7   5        9.11       87.33     38.16 o 
  -6  -7   5      175.45      -23.26     77.13 o 
  -5  -7   5       54.09       40.70     59.90 o 
  -4  -7   5       40.62       25.52     36.27 o 
  -3  -7   5      149.46      128.77     28.49 o 
  -2  -7   5      410.40      365.80     39.82 o 
  -1  -7   5       72.62       90.28     24.84 o 
   0  -7   5      571.52      494.90     65.20 o 
   1  -7   5        1.86       12.12     36.37 o 
   2  -7   5      219.13      242.10     29.80 o 
   3  -7   5       20.06       67.40     27.33 o 
   4  -7   5      155.51      130.58     35.48 o 
   5  -7   5        1.41       29.22     51.29 o 
   6  -7   5        0.16        6.66     43.70 o 
   7  -7   5       42.62      -82.75     82.75 o 
   8  -7   5        7.31      -83.49     83.49 o 
  -8  -6   5       43.71      -19.08     72.67 o 
  -7  -6   5        0.92        8.30     70.88 o 
  -6  -6   5       10.92      -28.74     53.78 o 
  -5  -6   5        0.33      -57.28     57.28 o 
  -4  -6   5       81.65      142.81     32.57 o 
  -3  -6   5      296.45      257.79     32.29 o 
  -2  -6   5      249.08      196.52     30.12 o 
  -1  -6   5      381.24      328.48     36.28 o 
   0  -6   5      142.88      129.64     15.94 o 
   1  -6   5      301.41      308.26     29.19 o 
   2  -6   5      172.49      178.50     26.14 o 
   3  -6   5      131.84      203.34     26.41 o 
   4  -6   5      186.76      174.64     34.94 o 
   5  -6   5       93.56       26.99     47.37 o 
   6  -6   5        9.33       -6.24     56.88 o 
   7  -6   5        0.04      -43.31     58.65 o 
   8  -6   5       47.22       60.65     45.27 o 
   9  -6   5        6.13       57.37     70.26 o 
  -8  -5   5        8.49       63.37     74.11 o 
  -7  -5   5       11.92      -23.43     70.28 o 
  -6  -5   5        4.94        0.00     49.22 o 
  -5  -5   5      274.18      161.77     41.60 o 
  -4  -5   5       35.12       91.73     29.04 o 
  -3  -5   5        0.04        4.14     40.80 o 
  -2  -5   5      111.61       32.10     44.12 o 
  -1  -5   5      381.47      434.91     42.58 o 
   0  -5   5      307.55      386.41     27.87 o 
   1  -5   5      419.63      382.40     38.66 o 
   2  -5   5      526.96      587.18     50.46 o 
   3  -5   5      302.00      359.21     32.33 o 
   4  -5   5      362.09      280.61     33.60 o 
   5  -5   5       66.50       96.92     30.54 o 
   6  -5   5       21.94       53.09     55.02 o 
   7  -5   5       28.92        6.90     61.30 o 
   8  -5   5        0.76      -32.08     66.13 o 
   9  -5   5        8.12       64.90     68.76 o 
  -9  -4   5       15.91      -86.74     86.74 o 
  -8  -4   5       30.68        0.00     63.50 o 
  -7  -4   5        8.87       -6.34     41.58 o 
  -6  -4   5       36.82       31.43     55.16 o 
  -5  -4   5        2.88      -51.36     51.36 o 
  -4  -4   5      205.23      177.69     31.46 o 
  -3  -4   5       31.78       26.21     20.04 o 
  -2  -4   5     1740.92     1816.07     83.39 o 
  -1  -4   5      585.69      467.46     45.97 o 
   0  -4   5       73.06       77.56     48.09 o 
   1  -4   5     1151.91     1175.80     60.59 o 
   2  -4   5     1062.29     1103.41     67.46 o 
   3  -4   5      819.41      665.70     55.56 o 
   4  -4   5       88.40      116.81     24.61 o 
   5  -4   5       16.59       -6.08     30.82 o 
   6  -4   5       29.45       -9.66     38.93 o 
   7  -4   5       10.73       53.21     54.84 o 
   8  -4   5        5.41      -16.69     43.41 o 
   9  -4   5       36.80      -27.18     64.69 o 
  -9  -3   5        2.69      -67.74     74.33 o 
  -8  -3   5       15.47       42.72     40.90 o 
  -7  -3   5       53.67       90.86     33.18 o 
  -6  -3   5       16.60      -35.72     52.58 o 
  -5  -3   5        0.23        0.00     40.27 o 
  -4  -3   5     1006.74     1063.70     76.35 o 
  -3  -3   5      977.07     1243.65     70.83 o 
  -2  -3   5       70.60       78.37     18.37 o 
  -1  -3   5      311.30      258.46     26.17 o 
   0  -3   5     2984.06     2662.71     54.27 o 
   1  -3   5      224.21      209.67     20.04 o 
   2  -3   5      658.69      530.73     45.12 o 
   3  -3   5      111.57       65.99     20.83 o 
   4  -3   5     1322.08     1392.53     79.43 o 
   5  -3   5      694.22      692.07     67.85 o 
   6  -3   5      724.60      748.10     69.74 o 
   7  -3   5      378.63      461.41     51.25 o 
   8  -3   5       21.94       42.56     33.23 o 
   9  -3   5       25.85      -85.09     85.09 o 
  -9  -2   5       40.17      213.90     53.08 o 
  -8  -2   5       12.54        0.00     62.37 o 
  -7  -2   5        0.18       40.90     55.37 o 
  -6  -2   5        5.80      -34.22     50.37 o 
  -5  -2   5       44.19        4.70     49.09 o 
  -4  -2   5      241.84      237.70     30.84 o 
  -3  -2   5      512.41      430.27     40.11 o 
  -2  -2   5      393.68      509.80     42.73 o 
  -1  -2   5      189.19      186.56     18.81 o 
   0  -2   5        1.33        4.89     30.21 o 
   1  -2   5      356.84      341.99     32.97 o 
   2  -2   5      512.56      548.47     41.98 o 
   3  -2   5      468.44      397.84     37.22 o 
   4  -2   5     3071.83     3218.80    114.61 o 
   5  -2   5      144.21       95.63     29.86 o 
   6  -2   5       13.22      -53.97     53.97 o 
   7  -2   5       60.69       46.61     33.46 o 
   8  -2   5        2.12       12.97     43.26 o 
   9  -2   5       12.96       98.71     42.95 o 
  -9  -1   5        3.10       11.87     49.91 o 
  -8  -1   5        0.18      -23.63     70.90 o 
  -7  -1   5       79.79      -81.16     81.16 o 
  -6  -1   5      142.99      116.33     36.86 o 
  -5  -1   5       61.48       13.61     51.53 o 
  -4  -1   5      226.31      251.99     27.07 o 
  -3  -1   5     2963.62     3082.49    101.36 o 
  -2  -1   5      377.12      346.79     32.57 o 
  -1  -1   5     4347.37     4239.74     85.91 o 
   0  -1   5      272.47      294.07     19.28 o 
   1  -1   5     5347.67     5069.96     90.60 o 
   2  -1   5      378.58      346.74     26.46 o 
   3  -1   5     2439.57     2386.82     85.21 o 
   4  -1   5      215.23      248.99     29.88 o 
   5  -1   5       46.06      -13.09     47.19 o 
   6  -1   5     1236.78     1167.65     92.81 o 
   7  -1   5       23.68       19.17     61.62 o 
   8  -1   5      103.74       38.93     47.01 o 
   9  -1   5        4.30       44.36     47.78 o 
  -9   0   5      102.03       36.53     94.04 o 
  -8   0   5        0.02       38.92     65.59 o 
  -7   0   5      122.34      115.34     41.82 o 
  -6   0   5       85.19       32.77     36.42 o 
  -5   0   5      128.39      132.34     31.29 o 
  -4   0   5      144.52      155.16     28.25 o 
  -3   0   5     3663.02     3727.07    108.56 o 
  -2   0   5     9913.42    10129.81    150.79 o 
  -1   0   5     2550.08     2590.15     67.16 o 
   0   0   5       56.15       41.27     12.48 o 
   1   0   5     3551.81     3419.71     75.78 o 
   2   0   5     7798.97     7628.23    132.58 o 
   3   0   5     2351.69     2428.61     88.23 o 
   4   0   5       68.73       14.18     35.46 o 
   5   0   5      307.81      293.60     34.12 o 
   6   0   5        3.50        5.39     49.70 o 
   7   0   5       21.95       33.24     31.09 o 
   8   0   5        0.22      -53.56     67.14 o 
   9   0   5        3.49        0.00     43.12 o 
  -9   1   5        2.72       19.52     48.61 o 
  -8   1   5       32.98       86.61     39.41 o 
  -7   1   5        0.37       25.31     37.42 o 
  -6   1   5      466.02      391.95     47.00 o 
  -5   1   5      395.94      451.70     39.53 o 
  -4   1   5      282.27      281.76     29.43 o 
  -3   1   5      618.52      594.71     49.54 o 
  -2   1   5      826.07      734.15     48.57 o 
  -1   1   5      119.77      123.55     17.67 o 
   0   1   5     1623.45     1344.71     35.74 o 
   1   1   5      504.38      571.00     39.16 o 
   2   1   5       42.67       37.94     17.59 o 
   3   1   5      132.58      143.49     21.10 o 
   4   1   5      194.50      203.93     26.43 o 
   5   1   5      320.88      301.79     40.92 o 
   6   1   5      181.23      216.11     35.94 o 
   7   1   5       74.66      153.14     42.82 o 
   8   1   5       33.68      -65.82     65.82 o 
   9   1   5        8.64      -27.39     72.47 o 
  -9   2   5        6.96      -84.53     84.53 o 
  -8   2   5       44.67      124.37     44.46 o 
  -7   2   5       11.99       19.94     55.21 o 
  -6   2   5      103.92       76.45     39.40 o 
  -5   2   5       29.87      -41.53     49.91 o 
  -4   2   5      633.01      527.21     52.45 o 
  -3   2   5     1143.86     1278.14     70.12 o 
  -2   2   5        2.73      -12.11     28.56 o 
  -1   2   5      942.31      853.21     50.50 o 
   0   2   5       82.57       89.28     14.64 o 
   1   2   5     1812.34     1815.70     65.82 o 
   2   2   5        8.95       26.78     15.30 o 
   3   2   5     2597.96     2644.68     96.59 o 
   4   2   5      271.24      272.33     29.38 o 
   5   2   5      330.40      319.39     39.69 o 
   6   2   5       20.74      -58.58     58.58 o 
   7   2   5       41.11       34.25     46.96 o 
   8   2   5       10.35       89.68     37.15 o 
   9   2   5        0.01      -71.38     71.38 o 
  -9   3   5        1.81       65.14     69.01 o 
  -8   3   5       10.85       47.96     70.60 o 
  -7   3   5      198.49      286.25     42.53 o 
  -6   3   5      223.86      229.70     40.81 o 
  -5   3   5        4.24      -47.31     47.31 o 
  -4   3   5       53.23       24.08     34.06 o 
  -3   3   5      703.64      592.44     53.25 o 
  -2   3   5      115.90      119.28     22.05 o 
  -1   3   5        5.08      -19.69     30.55 o 
   0   3   5      876.42      882.65     36.55 o 
   1   3   5      333.92      307.66     27.48 o 
   2   3   5      143.30      130.01     21.68 o 
   3   3   5      150.08      134.34     24.78 o 
   4   3   5      154.37      179.68     26.26 o 
   5   3   5        2.36       35.13     29.78 o 
   6   3   5        0.36       -2.61     33.68 o 
   7   3   5       21.71       39.89     39.89 o 
   8   3   5        0.47      -63.68     63.68 o 
  -9   4   5        1.12       -9.52     73.14 o 
  -8   4   5       62.76       24.68     71.24 o 
  -7   4   5       62.01        7.06     65.13 o 
  -6   4   5       61.00       18.10     54.31 o 
  -5   4   5      121.11      193.53     28.84 o 
  -4   4   5       91.30       66.96     28.24 o 
  -3   4   5     1072.05     1128.09     69.15 o 
  -2   4   5     1490.31     1511.36     77.80 o 
  -1   4   5      168.63      177.07     22.58 o 
   0   4   5       15.31      -15.94     39.16 o 
   1   4   5       17.93      -12.03     30.68 o 
   2   4   5     1930.91     1881.69     89.74 o 
   3   4   5     2341.15     2319.74    100.14 o 
   4   4   5      229.55      180.83     35.49 o 
   5   4   5      775.54      899.98     89.88 o 
   6   4   5        0.00       -6.47     47.09 o 
   7   4   5       42.07      -67.06     67.06 o 
   8   4   5       49.22       52.50     74.24 o 
  -9   5   5       14.45       -9.82     62.86 o 
  -8   5   5        2.24       29.27     46.86 o 
  -7   5   5       96.87       29.58     64.47 o 
  -6   5   5       56.00       43.80     34.63 o 
  -5   5   5       69.67       22.06     49.94 o 
  -4   5   5      276.40      288.80     40.61 o 
  -3   5   5       48.34       59.67     23.82 o 
  -2   5   5      446.02      549.71     54.04 o 
  -1   5   5       24.47       13.24     17.06 o 
   0   5   5     1461.81     1618.54     57.81 o 
   1   5   5      359.21      324.42     28.97 o 
   2   5   5      291.97      243.17     32.83 o 
   3   5   5      103.52       97.49     30.72 o 
   4   5   5       23.57      -50.89     50.89 o 
   5   5   5      164.54      184.69     37.70 o 
   6   5   5       81.35       53.46     40.51 o 
   7   5   5       16.82      -24.02     69.33 o 
   8   5   5        5.21      -36.84     72.53 o 
  -8   6   5        0.49        0.00     57.86 o 
  -7   6   5        2.27       90.31     32.26 o 
  -6   6   5      138.66      111.09     41.96 o 
  -5   6   5        6.22       17.93     49.65 o 
  -4   6   5        5.57        5.28     48.64 o 
  -3   6   5     1210.36     1216.28     88.16 o 
  -2   6   5        2.51       -4.34     40.97 o 
  -1   6   5      945.65     1012.35     70.17 o 
   0   6   5        0.66       -2.01     22.73 o 
   1   6   5        0.55        4.16     32.46 o 
   2   6   5       32.36        5.09     26.43 o 
   3   6   5      453.37      469.46     47.99 o 
   4   6   5      232.04      274.41     40.11 o 
   5   6   5      165.36      167.75     41.66 o 
   6   6   5      248.23      275.15     48.52 o 
   7   6   5       56.33      128.09     41.89 o 
  -8   7   5       69.16       96.66     51.26 o 
  -7   7   5      318.62      376.81     55.53 o 
  -6   7   5       38.43       21.99     40.11 o 
  -5   7   5      301.55      256.87     47.05 o 
  -4   7   5      752.24      653.46     64.31 o 
  -3   7   5      254.18      219.27     39.56 o 
  -2   7   5      171.95      155.77     30.55 o 
  -1   7   5      126.32      123.58     29.85 o 
   0   7   5      208.65      211.81     24.40 o 
   1   7   5       46.77       -4.80     43.74 o 
   2   7   5      383.78      439.56     47.75 o 
   3   7   5       11.08      -11.34     49.43 o 
   4   7   5       24.65       32.55     34.53 o 
   5   7   5        2.42       21.39     61.75 o 
   6   7   5       44.20        0.00     59.30 o 
   7   7   5       64.32        9.14     71.42 o 
  -8   8   5       11.90       29.82     78.90 o 
  -7   8   5       26.18      -44.28     69.17 o 
  -6   8   5       73.96       30.53     45.89 o 
  -5   8   5        3.34       42.73     55.16 o 
  -4   8   5      181.88      155.52     44.26 o 
  -3   8   5      218.89      220.92     44.64 o 
  -2   8   5      479.91      504.81     50.89 o 
  -1   8   5       11.17       66.21     32.07 o 
   0   8   5      165.07      127.52     25.95 o 
   1   8   5       19.88       10.99     47.29 o 
   2   8   5        5.04       17.54     46.42 o 
   3   8   5       72.13      -12.71     55.40 o 
   4   8   5       23.18      -35.05     54.74 o 
   5   8   5       86.45      117.11     42.45 o 
   6   8   5        9.82      -26.24     62.45 o 
  -7   9   5       99.78      195.34     45.68 o 
  -6   9   5      210.69      257.28     53.77 o 
  -5   9   5       26.70       -7.80     62.91 o 
  -4   9   5      121.25      110.84     40.61 o 
  -3   9   5       45.29       40.32     52.06 o 
  -2   9   5       17.96      -12.84     48.89 o 
  -1   9   5       58.47       -6.28     52.95 o 
   0   9   5        3.15      -12.70     43.03 o 
   1   9   5      281.96      238.30     39.26 o 
   2   9   5      206.22      195.12     38.88 o 
   3   9   5      130.97      143.06     35.63 o 
   4   9   5        4.70        0.00     53.72 o 
   5   9   5        7.71       25.65     64.56 o 
   6   9   5        4.93      -95.84     95.84 o 
  -6  10   5        0.02      -81.13     81.13 o 
  -5  10   5        6.02        0.00     59.27 o 
  -4  10   5       52.99       64.78     41.90 o 
  -3  10   5        0.03      -15.03     54.17 o 
  -2  10   5      106.81       99.16     40.40 o 
  -1  10   5      179.19      164.57     37.33 o 
   0  10   5        1.37       34.37     34.44 o 
   1  10   5        1.61      -21.16     55.98 o 
   2  10   5       27.03       14.81     52.37 o 
   3  10   5        0.67      -15.83     57.06 o 
   4  10   5        0.71       18.36     41.05 o 
   5  10   5       71.19      140.47     50.92 o 
  -6  11   5       10.85       17.33     44.61 o 
  -5  11   5       41.16      -37.51     77.33 o 
  -4  11   5       45.07       17.60     72.55 o 
  -2  11   5       21.67        8.11     60.11 o 
  -1  11   5        0.02       31.99     54.25 o 
   0  11   5        9.83      -43.62     43.62 o 
   1  11   5        7.41       40.73     31.11 o 
   2  11   5        0.56       41.40     48.98 o 
   3  11   5       19.16       35.15     55.58 o 
   4  11   5        5.88      -28.33     74.96 o 
  -4  12   5        0.09      -73.29     73.29 o 
  -3  12   5        3.23       19.64     38.28 o 
  -2  12   5        1.22       44.58     71.88 o 
  -1  12   5       35.00       79.41     39.84 o 
   0  12   5        8.14      -41.20     45.36 o 
   1  12   5        7.69       22.76     40.51 o 
   2  12   5        1.75      -64.51     67.09 o 
  -2  13   5       23.68      114.66     48.23 o 
  -1  13   5        1.12       39.31     62.16 o 
   0  13   5        9.30       19.91     31.34 o 
   1 -14   6       10.88       40.16     80.32 o 
  -2 -13   6        1.15      -19.08     60.34 o 
  -1 -13   6        0.98       73.45     85.14 o 
   0 -13   6       16.37       35.41     48.55 o 
   1 -13   6       35.58       27.08     81.23 o 
   2 -13   6        9.76       27.41     40.88 o 
   3 -13   6        0.11       64.47     42.64 o 
   4 -13   6        2.02       58.95     68.07 o 
  -4 -12   6        3.63       50.10     44.58 o 
  -3 -12   6       35.50       19.47     45.57 o 
  -2 -12   6       59.32       60.04     79.08 o 
  -1 -12   6       54.33      105.75     35.60 o 
   0 -12   6        2.83       62.77     26.75 o 
   1 -12   6       17.45       56.54     59.90 o 
   2 -12   6        0.15        0.00     56.81 o 
   3 -12   6       23.01       54.52     38.30 o 
   4 -12   6       15.68      -71.36     71.36 o 
   5 -12   6      100.28       57.09     69.92 o 
  -5 -11   6        0.18       38.58     73.45 o 
  -4 -11   6        0.71      -35.36     58.64 o 
  -3 -11   6        0.83      -49.11     66.49 o 
  -2 -11   6        7.34      -38.40     65.62 o 
  -1 -11   6        5.79       53.43     35.14 o 
   0 -11   6       68.43       28.44     65.72 o 
   1 -11   6       17.33      -50.87     50.87 o 
   2 -11   6      129.62       94.25     42.85 o 
   3 -11   6       13.56        7.63     53.39 o 
   4 -11   6      129.09      121.27     46.36 o 
   5 -11   6        0.00        0.00     73.79 o 
   6 -11   6       46.83       -9.46     72.67 o 
  -6 -10   6        9.95      -68.31     85.63 o 
  -5 -10   6       44.15       83.06     41.01 o 
  -4 -10   6       49.25      102.93     40.30 o 
  -3 -10   6      219.63      223.70     47.47 o 
  -2 -10   6       70.82       70.45     38.72 o 
  -1 -10   6      288.78       92.02     54.43 o 
   0 -10   6       66.94       71.20     28.93 o 
   1 -10   6        2.23      -60.81     60.81 o 
   2 -10   6       21.63       45.68     50.97 o 
   3 -10   6      123.82      143.69     41.37 o 
   4 -10   6        8.97        0.00     56.68 o 
   5 -10   6        5.17      -15.90     57.32 o 
   6 -10   6       93.73        8.73     74.62 o 
   7 -10   6       17.97      165.66     44.99 o 
  -6  -9   6       22.22       19.27     42.04 o 
  -5  -9   6        5.28        0.00     65.34 o 
  -4  -9   6      241.57      288.59     43.33 o 
  -3  -9   6      180.72      177.77     42.33 o 
  -2  -9   6     1886.69     1705.71    116.22 o 
  -1  -9   6        0.14       28.69     52.27 o 
   0  -9   6        9.31       35.64     26.83 o 
   1  -9   6      141.61      144.42     35.86 o 
   2  -9   6     1017.23      995.90     91.55 o 
   3  -9   6      913.04      886.85     80.51 o 
   4  -9   6       70.73       26.48     62.11 o 
   5  -9   6      121.66      124.71     40.17 o 
   6  -9   6        7.43       72.71     36.48 o 
   7  -9   6        2.08       36.12     57.11 o 
  -7  -8   6       14.15       80.45     41.02 o 
  -6  -8   6       13.72       96.01     37.46 o 
  -5  -8   6      104.56      103.92     34.06 o 
  -4  -8   6      252.86      215.90     44.42 o 
  -3  -8   6        4.37      -52.60     52.60 o 
  -2  -8   6      667.60      693.51     63.75 o 
  -1  -8   6      569.57      448.35     44.07 o 
   0  -8   6       96.94       50.27     28.62 o 
   1  -8   6      611.35      608.41     60.25 o 
   2  -8   6      282.77      269.05     39.19 o 
   3  -8   6        0.76      -56.80     56.80 o 
   4  -8   6      320.04      244.03     44.42 o 
   5  -8   6      315.44      343.20     40.85 o 
   6  -8   6       21.65       44.99     63.63 o 
   7  -8   6      187.32      210.57     50.04 o 
   8  -8   6        1.83        0.00     70.42 o 
  -7  -7   6       23.25       52.58     64.40 o 
  -6  -7   6        1.73      -66.46     66.46 o 
  -5  -7   6      231.67      328.51     47.87 o 
  -4  -7   6        7.82       -5.91     53.84 o 
  -3  -7   6      648.02      569.46     54.58 o 
  -2  -7   6        7.09       32.37     28.33 o 
  -1  -7   6       14.97        8.74     36.02 o 
   0  -7   6       61.25       45.39     17.10 o 
   1  -7   6      296.19      337.50     33.74 o 
   2  -7   6      105.05      136.05     26.18 o 
   3  -7   6     1752.80     1811.58    108.86 o 
   4  -7   6      183.14       59.77     63.60 o 
   5  -7   6      239.53      265.91     43.66 o 
   6  -7   6       18.86       44.96     34.83 o 
   7  -7   6        0.32      -15.97     66.82 o 
   8  -7   6       59.68       45.59     80.01 o 
  -8  -6   6        2.66       47.20     55.85 o 
  -7  -6   6      177.72      183.09     44.54 o 
  -6  -6   6       88.93       94.66     37.52 o 
  -5  -6   6        5.08      -59.17     59.17 o 
  -4  -6   6      406.76      516.75     51.45 o 
  -3  -6   6      217.22      237.87     34.91 o 
  -2  -6   6       55.48       92.87     23.06 o 
  -1  -6   6      143.49      148.16     24.80 o 
   0  -6   6        6.20       23.63     14.34 o 
   1  -6   6      115.22       63.27     24.22 o 
   2  -6   6       90.84      113.00     24.34 o 
   3  -6   6        7.28       50.53     22.99 o 
   4  -6   6      171.21      171.65     33.44 o 
   5  -6   6       19.04      -56.01     56.01 o 
   6  -6   6      483.66      506.72     56.02 o 
   7  -6   6      122.06      133.20     44.90 o 
   8  -6   6       28.63       44.90     39.95 o 
   9  -6   6       33.07      150.26     46.83 o 
  -8  -5   6        3.19       -8.96     57.40 o 
  -7  -5   6       45.34       72.99     40.36 o 
  -6  -5   6        5.05        6.65     63.44 o 
  -5  -5   6       45.80       45.51     48.94 o 
  -4  -5   6       11.54       -4.85     52.95 o 
  -3  -5   6        3.03       18.68     22.87 o 
  -2  -5   6      185.25      215.56     26.95 o 
  -1  -5   6      888.94      950.72     62.61 o 
   0  -5   6       44.85       44.82     14.72 o 
   1  -5   6        3.78        0.00     31.55 o 
   2  -5   6      479.02      499.09     44.55 o 
   3  -5   6       15.04       37.93     23.52 o 
   4  -5   6       61.66       50.97     26.32 o 
   5  -5   6        6.82       54.60     25.54 o 
   6  -5   6        7.98      -24.86     65.20 o 
   7  -5   6       22.32       36.26     58.47 o 
   8  -5   6      103.07      151.59     45.08 o 
   9  -5   6        7.97      -48.62     72.12 o 
  -9  -4   6        2.27       49.58     87.02 o 
  -8  -4   6       38.27      -51.39     69.58 o 
  -7  -4   6      152.80      166.84     39.94 o 
  -6  -4   6      241.98      251.93     40.82 o 
  -5  -4   6      198.91      199.32     34.94 o 
  -4  -4   6      464.13      444.61     48.73 o 
  -3  -4   6       89.76       88.99     24.48 o 
  -2  -4   6     1244.67     1206.87     68.21 o 
  -1  -4   6     2887.21     3125.23     97.44 o 
   0  -4   6      176.23      204.52     21.80 o 
   1  -4   6     4003.38     4258.78    110.62 o 
   2  -4   6     1281.92     1328.37     70.95 o 
   3  -4   6       71.06       40.83     23.08 o 
   4  -4   6      210.92      237.82     33.00 o 
   5  -4   6        7.10      -15.04     48.35 o 
   6  -4   6       32.22       56.08     34.58 o 
   7  -4   6       17.41       28.02     63.43 o 
   8  -4   6        7.74       16.38     67.54 o 
   9  -4   6      132.85        9.51     93.67 o 
  -9  -3   6       38.01        8.22     51.67 o 
  -8  -3   6       31.78      -49.46     69.95 o 
  -7  -3   6       24.34       35.13     59.20 o 
  -6  -3   6       29.04      -11.87     55.66 o 
  -5  -3   6       37.04       -4.96     51.29 o 
  -4  -3   6      105.30       40.95     46.69 o 
  -3  -3   6      629.65      572.34     49.53 o 
  -2  -3   6       25.51       -5.11     17.19 o 
  -1  -3   6       28.51       23.12     16.71 o 
   0  -3   6       94.52       94.94     11.89 o 
   1  -3   6       71.74       57.96     16.53 o 
   2  -3   6      811.09      662.18     51.63 o 
   3  -3   6     1068.95     1082.00     68.89 o 
   4  -3   6        0.13       44.50     19.90 o 
   5  -3   6       67.97      -56.43     56.43 o 
   6  -3   6       30.47       76.57     35.36 o 
   7  -3   6       26.17      -40.19     40.19 o 
   8  -3   6       74.23      182.65     48.37 o 
   9  -3   6       22.27      136.59     44.73 o 
  -9  -2   6       64.21        0.00     88.62 o 
  -8  -2   6       60.05       82.28     46.76 o 
  -7  -2   6      110.39      -47.51     75.88 o 
  -6  -2   6     1264.46     1100.61     93.88 o 
  -5  -2   6      333.48      372.10     38.90 o 
  -4  -2   6     2970.87     2913.00    114.52 o 
  -3  -2   6     1928.64     1608.83     79.90 o 
  -2  -2   6        4.82      -24.12     24.12 o 
  -1  -2   6      236.25      204.32     22.31 o 
   0  -2   6     3693.66     3452.75     58.10 o 
   1  -2   6      631.88      718.71     43.60 o 
   2  -2   6      166.60      144.01     20.64 o 
   3  -2   6      156.12      206.48     23.07 o 
   4  -2   6       93.68      112.89     24.04 o 
   5  -2   6       25.78       29.86     27.16 o 
   6  -2   6        0.07      -39.65     49.71 o 
   7  -2   6       27.52        6.76     52.77 o 
   8  -2   6       49.64       -7.97     69.95 o 
   9  -2   6       44.58      115.79     41.30 o 
  -9  -1   6        0.32        0.00     51.83 o 
  -8  -1   6       45.01       31.34     62.68 o 
  -7  -1   6        4.60      -13.26     50.48 o 
  -6  -1   6      155.53      142.52     39.46 o 
  -5  -1   6     1164.25     1092.26     85.87 o 
  -4  -1   6     5997.68     5923.19    156.03 o 
  -3  -1   6     1329.74     1244.42     70.00 o 
  -2  -1   6    13201.49    13862.56    183.71 o 
  -1  -1   6      621.88      568.35     39.31 o 
   0  -1   6       86.84       97.17     16.58 o 
   1  -1   6      362.60      348.44     30.32 o 
   2  -1   6     9031.53     9530.68    154.49 o 
   3  -1   6     2151.81     1988.86     85.62 o 
   4  -1   6     2809.73     2568.40    106.52 o 
   5  -1   6     2473.64     2247.85    117.95 o 
   6  -1   6      104.27       84.81     37.93 o 
   7  -1   6        3.67       33.79     51.91 o 
   8  -1   6        4.64      -47.90     73.17 o 
   9  -1   6       85.64      -28.02     80.88 o 
  -9   0   6        0.88      -18.15     79.12 o 
  -8   0   6       68.19       99.65     46.03 o 
  -7   0   6        4.79       19.66     54.43 o 
  -6   0   6      306.09      215.90     42.37 o 
  -5   0   6      461.60      454.23     48.21 o 
  -4   0   6      257.66      286.21     30.60 o 
  -3   0   6     1510.29     1501.08     74.79 o 
  -2   0   6      598.51      582.32     44.67 o 
  -1   0   6     1620.27     1535.71     57.61 o 
   0   0   6      166.24      132.55     11.61 o 
   1   0   6       89.42       59.81     17.05 o 
   2   0   6     2786.96     2890.25     87.34 o 
   3   0   6       89.40      106.86     20.21 o 
   4   0   6      612.10      646.83     57.42 o 
   5   0   6     1324.48     1349.77     91.71 o 
   6   0   6        0.82      -45.83     55.55 o 
   7   0   6      153.11      146.62     39.56 o 
   8   0   6        0.89       32.30     64.61 o 
   9   0   6       66.03       47.20     72.52 o 
  -9   1   6       37.36       -9.06     85.48 o 
  -8   1   6       20.78      -54.22     67.97 o 
  -7   1   6       19.25       39.36     62.23 o 
  -6   1   6       83.50       77.70     31.32 o 
  -5   1   6      195.72      129.36     32.74 o 
  -4   1   6       38.36       17.97     23.74 o 
  -3   1   6      187.30      209.56     23.35 o 
  -2   1   6      805.81      801.64     49.54 o 
  -1   1   6     1044.87      975.63     51.76 o 
   0   1   6        6.01       -4.05     16.17 o 
   1   1   6      188.26      180.03     21.12 o 
   2   1   6       12.37       32.33     15.57 o 
   3   1   6        0.09       30.05     18.42 o 
   4   1   6        7.44       31.96     35.73 o 
   5   1   6      322.08      291.41     42.71 o 
   6   1   6      254.98      227.31     42.41 o 
   7   1   6        0.01       33.04     33.58 o 
   8   1   6       44.84      -65.99     69.02 o 
   9   1   6       11.92       -9.62     70.04 o 
  -9   2   6        1.42       82.12     40.07 o 
  -8   2   6       40.06       50.29     44.60 o 
  -7   2   6      200.86      210.92     41.50 o 
  -6   2   6       24.15       26.40     32.11 o 
  -5   2   6      951.77      994.73     84.45 o 
  -4   2   6      606.16      605.51     55.16 o 
  -3   2   6      340.76      348.22     38.53 o 
  -2   2   6      425.61      409.68     37.67 o 
  -1   2   6     1088.46     1152.78     57.71 o 
   0   2   6      254.17      260.08     19.89 o 
   1   2   6      746.80      873.92     50.23 o 
   2   2   6     2308.33     2330.77     87.11 o 
   3   2   6        1.04      -33.42     33.42 o 
   4   2   6      131.59       -4.26     52.99 o 
   5   2   6       26.88       25.70     50.10 o 
   6   2   6       28.43       -6.14     66.96 o 
   7   2   6       18.60       50.80     59.40 o 
   8   2   6       60.12       51.02     65.86 o 
   9   2   6        8.66       29.64     78.41 o 
  -9   3   6        1.97      -27.80     76.97 o 
  -8   3   6       26.37        7.98     65.31 o 
  -7   3   6       14.19        8.77     36.87 o 
  -6   3   6        0.83        0.00     49.14 o 
  -5   3   6        6.06       23.02     28.46 o 
  -4   3   6      300.47      288.68     33.50 o 
  -3   3   6      765.40      728.76     58.54 o 
  -2   3   6       62.30       35.16     35.88 o 
  -1   3   6      466.59      431.22     40.90 o 
   0   3   6        0.04       16.70     12.88 o 
   1   3   6      191.64      184.64     20.54 o 
   2   3   6      123.07      151.09     19.98 o 
   3   3   6      185.63      169.21     29.96 o 
   4   3   6       46.87      -47.62     47.62 o 
   5   3   6        4.46      -53.08     53.08 o 
   6   3   6       97.40        6.47     61.69 o 
   7   3   6        5.43      -68.26     70.75 o 
   8   3   6        4.06      -73.91     73.91 o 
  -9   4   6        0.21       -9.49     76.49 o 
  -8   4   6       15.24       16.43     67.74 o 
  -7   4   6       99.37      151.61     44.77 o 
  -6   4   6      177.34      174.21     38.30 o 
  -5   4   6      185.31       10.37     52.89 o 
  -4   4   6      919.59      936.38     73.06 o 
  -3   4   6      231.31      179.11     26.23 o 
  -2   4   6      244.65      254.00     26.72 o 
  -1   4   6      909.57      851.14     58.91 o 
   0   4   6     1556.05     1385.92     50.86 o 
   1   4   6      904.08      936.08     59.51 o 
   2   4   6     1014.30     1123.14     73.63 o 
   3   4   6      133.94      136.68     27.35 o 
   4   4   6       19.66       29.03     41.06 o 
   5   4   6        5.08      -53.43     53.43 o 
   6   4   6        0.58      -54.92     54.92 o 
   7   4   6       22.96      -30.74     66.12 o 
   8   4   6       32.05      -62.24     64.73 o 
  -9   5   6        4.23      -19.57     74.52 o 
  -8   5   6       23.73       42.64     65.51 o 
  -7   5   6        0.52       50.79     39.39 o 
  -6   5   6        7.81        0.00     47.18 o 
  -5   5   6      168.61      112.18     39.15 o 
  -4   5   6       40.80       74.87     31.40 o 
  -3   5   6       34.30       17.13     46.52 o 
  -2   5   6        8.65      -23.26     37.98 o 
  -1   5   6        2.51       29.26     36.21 o 
   0   5   6       88.77       49.08     15.85 o 
   1   5   6      128.88      155.37     26.22 o 
   2   5   6       35.61       24.64     38.95 o 
   3   5   6        0.02      -49.13     49.13 o 
   4   5   6      240.78      182.50     38.85 o 
   5   5   6      208.33      228.78     38.92 o 
   6   5   6       40.69      -28.31     67.89 o 
   7   5   6       59.54       59.40     41.78 o 
   8   5   6       84.33      204.56     48.63 o 
  -8   6   6        0.94        0.00     42.91 o 
  -7   6   6        0.09       23.45     55.83 o 
  -6   6   6       26.16       -6.85     62.43 o 
  -5   6   6      289.31      338.51     41.43 o 
  -4   6   6      427.20      385.02     41.63 o 
  -3   6   6       79.84       74.26     29.89 o 
  -2   6   6       78.77       98.33     27.03 o 
  -1   6   6        5.47       36.70     22.05 o 
   0   6   6      862.40      802.40    109.34 o 
   1   6   6       78.93       66.50     27.48 o 
   2   6   6     1844.49     1657.61    102.13 o 
   3   6   6        3.54      -66.87     66.87 o 
   4   6   6        0.65       41.11     45.87 o 
   5   6   6        0.02       13.35     61.92 o 
   6   6   6       10.04      -45.70     72.26 o 
   7   6   6       20.95      -34.77     65.04 o 
  -8   7   6      138.85      156.92     54.43 o 
  -7   7   6      110.52      145.92     45.16 o 
  -6   7   6       29.34      -22.08     73.24 o 
  -5   7   6        9.97      -56.06     56.06 o 
  -4   7   6        0.23      -11.82     47.26 o 
  -3   7   6       68.80       32.44     54.61 o 
  -2   7   6      202.79      228.15     36.68 o 
  -1   7   6      195.42      193.38     32.29 o 
   0   7   6       51.44       30.28     32.88 o 
   1   7   6      233.66      229.99     34.60 o 
   2   7   6       89.69       26.61     56.58 o 
   3   7   6      183.94      137.49     39.29 o 
   4   7   6      154.21      225.32     41.17 o 
   5   7   6      297.76      431.23     51.91 o 
   6   7   6        0.72      -76.74     76.74 o 
   7   7   6        0.03      -18.61     74.42 o 
  -8   8   6        0.15        0.00     76.91 o 
  -7   8   6       61.63       94.99     44.80 o 
  -6   8   6       13.15       98.72     37.13 o 
  -5   8   6       55.71       21.50     66.84 o 
  -4   8   6      126.00      142.91     40.32 o 
  -3   8   6        0.40      -24.26     50.00 o 
  -2   8   6       16.68       17.25     47.77 o 
  -1   8   6      138.89      160.96     35.88 o 
   0   8   6      193.07      159.07     34.74 o 
   1   8   6      337.19      308.33     45.36 o 
   2   8   6      222.11      152.10     39.85 o 
   3   8   6        2.50       13.04     53.76 o 
   4   8   6      108.89       95.31     42.04 o 
   5   8   6       22.80       -7.97     58.03 o 
   6   8   6       39.53        0.00     72.38 o 
  -7   9   6       94.00       47.51     72.98 o 
  -6   9   6       99.98       66.33     53.40 o 
  -5   9   6        0.30      -72.30     72.30 o 
  -4   9   6       69.33       71.33     40.08 o 
  -3   9   6       83.34       75.60     38.57 o 
  -2   9   6        1.62       25.97     51.93 o 
  -1   9   6       41.78       21.81     32.95 o 
   0   9   6        5.79       -0.33     44.16 o 
   1   9   6       75.56       74.22     35.31 o 
   2   9   6        1.18       13.53     44.88 o 
   3   9   6       80.59      124.64     35.53 o 
   4   9   6       13.46       55.46     58.76 o 
   5   9   6       64.53      153.24     44.70 o 
   6   9   6        0.80      -67.61     70.31 o 
  -6  10   6        3.88        9.33     56.72 o 
  -5  10   6       14.65       73.62     38.60 o 
  -4  10   6        2.56       30.86     41.58 o 
  -3  10   6        0.03      -67.70     67.70 o 
  -2  10   6       11.43       29.18     46.13 o 
  -1  10   6       69.19       89.23     37.56 o 
   0  10   6       85.33        0.00     32.01 o 
   1  10   6      118.20      133.14     40.25 o 
   2  10   6       42.68       37.90     55.18 o 
   3  10   6       31.77       16.17     66.68 o 
   4  10   6       16.78      -61.18     76.69 o 
   5  10   6        0.08        9.54     66.77 o 
  -5  11   6       24.87       -9.40     64.48 o 
  -4  11   6        1.05       11.36     42.00 o 
  -3  11   6        6.31      -71.95     71.95 o 
  -2  11   6        1.37       27.98     34.62 o 
  -1  11   6       87.55      138.17     38.46 o 
   0  11   6        5.78      -64.29     68.98 o 
   1  11   6        0.68      -40.48     56.67 o 
   2  11   6        0.22      -25.37     56.73 o 
   3  11   6        7.67      -62.76     62.76 o 
   4  11   6        2.66       57.73     70.71 o 
  -4  12   6        7.24      -72.88     72.88 o 
  -3  12   6        2.23      -46.70     83.01 o 
  -2  12   6       27.16       42.87     42.52 o 
  -1  12   6        0.44      -63.03     65.55 o 
   0  12   6       11.40      -44.43     44.43 o 
   1  12   6       14.87      -36.13     71.12 o 
   2  12   6        8.28       46.99     60.17 o 
   1 -14   7       17.92       30.17     62.80 o 
  -2 -13   7       12.31       32.76     41.77 o 
  -1 -13   7        1.97        0.00     67.61 o 
   0 -13   7       23.25       84.38     42.42 o 
   1 -13   7       31.06      100.84     39.55 o 
   2 -13   7        0.05        7.85     45.45 o 
   3 -13   7        0.02       18.86     66.68 o 
   4 -13   7        2.62      -49.28     73.09 o 
  -4 -12   7       61.95       29.28     73.70 o 
  -3 -12   7       11.50       -9.11     69.94 o 
  -2 -12   7       14.69      -17.20     54.40 o 
  -1 -12   7        8.09        8.25     54.10 o 
   0 -12   7       19.01       -5.61     57.98 o 
   1 -12   7       12.88       -8.11     62.28 o 
   2 -12   7       40.71      -49.40     69.87 o 
   3 -12   7       32.69      -58.39     58.39 o 
   4 -12   7       14.21      -81.13     81.13 o 
   5 -12   7        1.01      -38.22     67.56 o 
  -5 -11   7        0.00       19.34     54.69 o 
  -4 -11   7        5.70      117.79     32.46 o 
  -3 -11   7        3.83      -32.85     70.65 o 
  -2 -11   7        2.52      -61.69     69.83 o 
  -1 -11   7       95.39       51.57     70.28 o 
   0 -11   7       31.31       88.70     32.41 o 
   1 -11   7       11.89       14.47     47.98 o 
   2 -11   7       59.35       50.55     34.32 o 
   3 -11   7        8.78       16.44     35.87 o 
   4 -11   7        0.19       48.78     59.75 o 
   5 -11   7       50.26      104.94     43.71 o 
   6 -11   7        0.01      -73.66     73.66 o 
  -6 -10   7        6.35      -39.14     64.91 o 
  -5 -10   7       36.68       26.52     73.43 o 
  -4 -10   7      187.06      175.73     39.13 o 
  -3 -10   7        9.46       15.83     35.40 o 
  -2 -10   7      249.94      165.35     44.19 o 
  -1 -10   7      802.12      727.30     68.66 o 
   0 -10   7        0.94        3.66     31.13 o 
   1 -10   7       71.78      123.88     36.00 o 
   2 -10   7      212.21      188.88     42.10 o 
   3 -10   7       33.80       -6.89     58.09 o 
   4 -10   7       88.50      -51.61     62.12 o 
   5 -10   7       25.75       40.03     70.25 o 
   6 -10   7       12.27       30.14     42.63 o 
   7 -10   7        7.16       58.34     92.24 o 
  -6  -9   7       10.68       19.34     37.71 o 
  -5  -9   7       16.24      -24.24     61.01 o 
  -4  -9   7        0.77      -59.59     59.59 o 
  -3  -9   7       27.56      -13.26     53.02 o 
  -2  -9   7      371.27      383.61     46.56 o 
  -1  -9   7      620.52      611.67     59.79 o 
   0  -9   7     1080.08      970.78     87.16 o 
   1  -9   7      573.17      587.57     62.58 o 
   2  -9   7       73.17       52.60     54.52 o 
   3  -9   7      344.68      275.69     47.86 o 
   4  -9   7        0.01       31.51     37.02 o 
   5  -9   7      194.39      217.06     43.93 o 
   6  -9   7        9.83       41.89     43.60 o 
   7  -9   7        0.16       27.29     61.02 o 
  -7  -8   7        0.96      -28.28     67.32 o 
  -6  -8   7       11.15       85.78     36.10 o 
  -5  -8   7       22.96       59.15     60.97 o 
  -4  -8   7       28.11        6.59     48.88 o 
  -3  -8   7       18.66        5.93     48.57 o 
  -2  -8   7       21.50      -25.03     69.29 o 
  -1  -8   7      203.30      241.26     56.27 o 
   0  -8   7       52.50       99.13     25.94 o 
   1  -8   7      132.52      121.73     34.10 o 
   2  -8   7      214.59      230.64     40.04 o 
   3  -8   7      134.66      116.31     33.98 o 
   4  -8   7        0.28        2.60     28.59 o 
   5  -8   7        2.66        6.74     50.02 o 
   6  -8   7       11.87       53.01     69.82 o 
   7  -8   7        0.60      -67.28     67.28 o 
   8  -8   7      140.91      198.73     52.70 o 
  -7  -7   7       49.48        0.00     99.47 o 
  -6  -7   7        2.36       96.63     63.72 o 
  -5  -7   7      177.41      114.53    116.41 o 
  -4  -7   7       13.79       27.51     76.17 o 
  -3  -7   7      138.55      237.48     51.56 o 
  -2  -7   7      322.30      649.36     68.86 o 
  -1  -7   7      155.30      353.30     48.57 o 
   0  -7   7      268.07      357.56     65.44 o 
   1  -7   7      335.16      269.08     33.06 o 
   2  -7   7       90.82      135.17     28.48 o 
   3  -7   7       24.76       21.24     28.82 o 
   4  -7   7       53.75      111.10     31.09 o 
   5  -7   7       15.08       -6.22     47.81 o 
   6  -7   7        0.14      -28.30     58.35 o 
   7  -7   7        1.96      -24.21     67.03 o 
   8  -7   7        4.84       46.01     63.09 o 
  -8  -6   7       63.34      193.72     76.79 o 
  -7  -6   7        0.12      -50.82    100.03 o 
  -6  -6   7        0.14       37.83     50.94 o 
  -5  -6   7      111.80      160.04     57.30 o 
  -4  -6   7       58.39       99.84     49.15 o 
  -3  -6   7        7.64       53.03     40.31 o 
  -2  -6   7      156.36      254.72     39.64 o 
  -1  -6   7      288.66      438.06     43.90 o 
   0  -6   7        4.28       24.57     40.99 o 
   1  -6   7       82.55      104.54     23.04 o 
   2  -6   7      544.61      590.24     51.99 o 
   3  -6   7       11.64      -40.73     40.73 o 
   4  -6   7        6.72      -45.06     45.06 o 
   5  -6   7        8.94      -11.56     57.79 o 
   6  -6   7       69.12       99.86     39.43 o 
   7  -6   7       11.06      -46.03     56.37 o 
   8  -6   7      110.20      121.01     51.01 o 
  -8  -5   7       49.13       27.72    132.96 o 
  -7  -5   7      124.47        0.00     78.60 o 
  -6  -5   7       99.92      132.69     65.90 o 
  -5  -5   7        3.33       30.34     47.68 o 
  -4  -5   7       80.55      168.92     50.12 o 
  -3  -5   7        1.58      -45.58     67.36 o 
  -2  -5   7      394.28      472.29     47.76 o 
  -1  -5   7     2487.41     3908.27    152.10 o 
   0  -5   7      435.03      512.77    127.18 o 
   1  -5   7     4537.59     4612.44    126.39 o 
   2  -5   7      174.08      193.19     23.22 o 
   3  -5   7      157.73      162.13     26.52 o 
   4  -5   7       18.37      -47.06     47.06 o 
   5  -5   7      200.36      176.29     35.79 o 
   6  -5   7       14.89       70.39     33.38 o 
   7  -5   7      200.16      299.38     45.56 o 
   8  -5   7       71.64      138.78     46.77 o 
   9  -5   7       50.22      -29.48     81.61 o 
  -8  -4   7       21.32      -53.04    118.61 o 
  -7  -4   7        6.75       87.87     52.12 o 
  -6  -4   7       15.45       12.50     53.52 o 
  -5  -4   7       57.48      109.53     52.05 o 
  -4  -4   7      568.42      735.75     80.33 o 
  -3  -4   7     1172.46     1718.19    115.66 o 
  -2  -4   7       25.84       57.84     29.32 o 
  -1  -4   7     3181.69     4935.31    155.32 o 
   0  -4   7      153.51      185.49     41.56 o 
   1  -4   7      764.73     1042.22     60.51 o 
   2  -4   7       22.90      -38.57     38.57 o 
   3  -4   7      551.16      -45.07     45.07 o 
   4  -4   7      440.99      496.88     42.11 o 
   5  -4   7        8.11       51.26     59.78 o 
   6  -4   7      166.07      140.21     37.08 o 
   7  -4   7        0.39      -66.34     66.34 o 
   8  -4   7      380.39      362.87     57.80 o 
   9  -4   7        2.22       70.07     46.08 o 
  -9  -3   7       26.54      178.09     77.38 o 
  -8  -3   7       68.82      208.09     73.88 o 
  -7  -3   7       17.05      -32.74     90.65 o 
  -6  -3   7        0.82      -96.96     96.96 o 
  -5  -3   7      121.18      236.13     44.50 o 
  -4  -3   7       97.15      137.88     35.30 o 
  -3  -3   7       49.60       65.85     30.72 o 
  -2  -3   7      964.85     1380.31     89.84 o 
  -1  -3   7      229.86      311.89     34.02 o 
   0  -3   7      413.20      395.01     96.80 o 
   1  -3   7       63.59       66.24     15.74 o 
   2  -3   7     2700.99     2895.66     95.83 o 
   3  -3   7       32.79       30.33     40.02 o 
   4  -3   7      101.12      128.79     25.75 o 
   5  -3   7     1792.99     1698.51    106.36 o 
   6  -3   7       22.77      -67.32     67.32 o 
   7  -3   7      485.46      453.30     52.84 o 
   8  -3   7       12.76      -65.25     73.86 o 
   9  -3   7       72.72      -56.94     83.81 o 
  -9  -2   7        0.03      101.28    113.00 o 
  -8  -2   7      206.53      356.53     79.46 o 
  -7  -2   7       11.73        0.00     85.78 o 
  -6  -2   7       92.15      -17.79     96.61 o 
  -5  -2   7      106.10      145.98     52.53 o 
  -4  -2   7      142.67      175.65     42.86 o 
  -3  -2   7      191.45      227.45     35.23 o 
  -2  -2   7       38.65       79.09     28.51 o 
  -1  -2   7     4881.25     6929.17    158.78 o 
   0  -2   7        4.53      -20.51     20.51 o 
   1  -2   7     3192.78     3219.92     89.12 o 
   2  -2   7       50.63       48.51     18.76 o 
   3  -2   7     1017.16     1066.40     67.33 o 
   4  -2   7       64.07       11.73     41.21 o 
   5  -2   7     1451.55     1432.06     96.42 o 
   6  -2   7       50.52       63.83     34.72 o 
   7  -2   7       28.32       40.83     64.56 o 
   8  -2   7       65.43       -8.01     70.26 o 
   9  -2   7       68.20     -100.12    100.12 o 
  -9  -1   7       94.84      213.25     71.32 o 
  -8  -1   7        5.37     -116.12    116.12 o 
  -7  -1   7        0.02      -92.95     92.95 o 
  -6  -1   7      390.85      572.42     62.20 o 
  -5  -1   7      975.24     1201.15    108.37 o 
  -4  -1   7     2403.31     3616.38    155.47 o 
  -3  -1   7     1314.26     1776.46    106.93 o 
  -2  -1   7       14.65       30.85     29.08 o 
  -1  -1   7       29.72       -3.06     40.99 o 
   0  -1   7     1297.46     1547.37    309.46 o 
   1  -1   7      422.22      404.38     37.50 o 
   2  -1   7       84.74       35.32     18.68 o 
   3  -1   7     3191.35     3126.23    106.14 o 
   4  -1   7     4652.48     4962.60    144.68 o 
   5  -1   7     2014.94     1961.40    107.93 o 
   6  -1   7     2088.65     1921.94    119.93 o 
   7  -1   7       41.07       40.88     55.35 o 
   8  -1   7       76.33       -8.03     67.62 o 
   9  -1   7        1.83       37.46     74.92 o 
  -9   0   7      109.16      223.34     81.21 o 
  -8   0   7        8.79      -36.16    112.44 o 
  -7   0   7        0.14      -21.91     58.95 o 
  -6   0   7       44.78      106.62     56.84 o 
  -5   0   7     1490.72     2164.01    149.66 o 
  -4   0   7      888.79     1125.74     97.79 o 
  -3   0   7      552.82      593.60     61.87 o 
  -2   0   7       95.48      165.60     30.26 o 
  -1   0   7      111.64      116.07     26.83 o 
   0   0   7       47.11       20.10     18.39 o 
   1   0   7        0.05        2.32     15.58 o 
   2   0   7     1013.95     1015.94     58.58 o 
   3   0   7      178.03      194.42     25.66 o 
   4   0   7     1921.39     2126.17    101.95 o 
   5   0   7      409.55      370.33     42.35 o 
   6   0   7      121.92       87.12     40.37 o 
   7   0   7       57.77      124.27     34.76 o 
   8   0   7        7.85       16.25     57.44 o 
   9   0   7        0.02      -28.42     67.65 o 
  -9   1   7       23.48        0.00    114.32 o 
  -8   1   7       24.27       72.36     88.62 o 
  -7   1   7       84.13      210.78     62.72 o 
  -6   1   7      570.47      517.52     70.33 o 
  -5   1   7     1793.03     2522.13    154.95 o 
  -4   1   7     1362.62     1787.75    117.86 o 
  -3   1   7      375.06      552.87     49.22 o 
  -2   1   7      701.57     1173.75     79.44 o 
  -1   1   7      401.04      488.68     41.41 o 
   0   1   7     1313.58     1393.67    366.68 o 
   1   1   7      616.81      523.22     42.07 o 
   2   1   7      399.56      430.38     42.37 o 
   3   1   7       29.06        3.36     34.06 o 
   4   1   7       70.85       89.56     22.90 o 
   5   1   7      298.79      338.06     39.68 o 
   6   1   7      213.00      225.37     36.94 o 
   7   1   7       12.29       66.71     39.77 o 
   8   1   7        4.12        8.30     50.50 o 
   9   1   7        0.65      -38.63     79.64 o 
  -9   2   7       44.91      145.86     68.22 o 
  -8   2   7       36.85      -36.56    109.69 o 
  -7   2   7       17.86       40.09     50.60 o 
  -6   2   7      114.49      131.93     57.54 o 
  -5   2   7        1.76      -70.37     70.37 o 
  -4   2   7      187.56      184.15     42.69 o 
  -3   2   7     1246.95     1978.05    114.22 o 
  -2   2   7      994.61     1352.06     90.56 o 
  -1   2   7      226.77      333.15     30.80 o 
   0   2   7      256.69      383.10    128.05 o 
   1   2   7       16.91       18.08     22.96 o 
   2   2   7     1002.43     1140.93     67.06 o 
   3   2   7       67.80       84.46     24.37 o 
   4   2   7      492.41      545.50     56.15 o 
   5   2   7        9.49        0.00     42.60 o 
   6   2   7      266.42      285.52     44.25 o 
   7   2   7        0.03       21.98     55.32 o 
   8   2   7        4.30       25.68     39.33 o 
   9   2   7        7.67       29.76     78.74 o 
  -9   3   7       24.51       55.58     73.33 o 
  -8   3   7       42.43       24.88    102.57 o 
  -7   3   7       12.99       59.45     52.74 o 
  -6   3   7      414.61      460.34     72.57 o 
  -5   3   7      238.92      304.43     56.93 o 
  -4   3   7       59.49       52.24     60.56 o 
  -3   3   7      310.47      366.21     43.94 o 
  -2   3   7      397.91      613.13     59.48 o 
  -1   3   7      273.45      348.56     38.13 o 
   0   3   7      134.42      108.26     19.99 o 
   1   3   7       25.60       14.99     31.01 o 
   2   3   7     1277.45     1336.91     78.19 o 
   3   3   7       12.47       31.99     34.40 o 
   4   3   7        9.94       20.25     25.62 o 
   5   3   7      211.47      229.57     40.16 o 
   6   3   7      124.28      137.67     39.03 o 
   7   3   7       12.14       42.67     35.20 o 
   8   3   7       30.22       17.79     54.83 o 
  -9   4   7        0.06      -59.04    104.36 o 
  -8   4   7      103.91      115.31    119.50 o 
  -7   4   7        3.27      -33.21     91.94 o 
  -6   4   7        0.66       19.06     71.31 o 
  -5   4   7       70.98       24.58     95.19 o 
  -4   4   7        2.06      -70.55     77.93 o 
  -3   4   7     1468.32     1998.21    127.05 o 
  -2   4   7      206.51      270.78     39.57 o 
  -1   4   7      632.43      753.75     73.10 o 
   0   4   7      103.64      110.47     17.21 o 
   1   4   7     1190.44     1197.86     73.17 o 
   2   4   7      108.17      106.22     23.69 o 
   3   4   7      706.33      764.76     73.60 o 
   4   4   7      196.47      143.52     39.31 o 
   5   4   7        0.72       47.94     53.59 o 
   6   4   7        6.22       50.74     35.69 o 
   7   4   7        3.28      -56.47     58.73 o 
   8   4   7        4.28        0.00     82.18 o 
  -9   5   7        1.06        0.00     98.66 o 
  -8   5   7       24.62      -26.60    106.42 o 
  -7   5   7       21.87       99.32     54.85 o 
  -6   5   7      272.18        0.00     92.43 o 
  -5   5   7       60.59       35.14     76.60 o 
  -4   5   7      145.84      151.86     57.56 o 
  -3   5   7      425.80      441.71     53.99 o 
  -2   5   7      219.60      369.79     43.41 o 
  -1   5   7      245.46      461.80     52.79 o 
   0   5   7     1682.97     2147.27    354.45 o 
   1   5   7      174.99      211.85     28.31 o 
   2   5   7      743.14      777.34     72.03 o 
   3   5   7      561.43      595.19     61.58 o 
   4   5   7      405.45      363.32     45.18 o 
   5   5   7        1.15       30.55     34.58 o 
   6   5   7       82.27       67.04     69.48 o 
   7   5   7      362.19      410.66     58.67 o 
   8   5   7        3.70       33.57     48.58 o 
  -8   6   7      234.08      131.21     63.12 o 
  -7   6   7      123.27        0.00     65.45 o 
  -6   6   7       79.84      -10.76     90.62 o 
  -5   6   7      171.02      142.49     58.86 o 
  -4   6   7      286.06      380.92     59.94 o 
  -3   6   7     1429.27     2416.45    155.52 o 
  -2   6   7      753.31      954.88     90.37 o 
  -1   6   7      748.19      873.28     81.28 o 
   0   6   7        1.50      -16.53     59.98 o 
   1   6   7      263.73      243.60     31.13 o 
   2   6   7       90.40       77.25     32.40 o 
   3   6   7      575.49      669.00     69.66 o 
   4   6   7        8.27      -54.92     54.92 o 
   5   6   7       53.08       35.22     61.81 o 
   6   6   7       21.93      -75.55     75.55 o 
   7   6   7        7.01       36.45     69.41 o 
  -8   7   7        9.18      -41.08     80.87 o 
  -7   7   7      104.04       77.91    119.01 o 
  -6   7   7        4.99     -103.24    103.24 o 
  -5   7   7       86.33      137.17     58.53 o 
  -4   7   7       11.00      775.74     66.67 o 
  -3   7   7      346.27      503.53     66.05 o 
  -2   7   7      272.95      411.37     56.06 o 
  -1   7   7       24.78      -62.54     78.18 o 
   0   7   7       72.80       70.04     25.95 o 
   1   7   7      108.53       79.47     35.54 o 
   2   7   7       98.70       16.98     49.02 o 
   3   7   7       64.81        0.00     60.58 o 
   4   7   7        9.80       13.71     51.31 o 
   5   7   7       10.74        7.68     62.85 o 
   6   7   7      109.23       96.31     44.76 o 
   7   7   7        0.76       75.19     33.94 o 
  -7   8   7       18.11      -29.16     73.38 o 
  -6   8   7        8.49       -8.73     59.85 o 
  -5   8   7       60.21       88.01     38.30 o 
  -4   8   7        1.42       28.91     49.02 o 
  -3   8   7      495.95      470.86     58.45 o 
  -2   8   7      306.83      306.90     41.74 o 
  -1   8   7      371.41      361.10     48.37 o 
   0   8   7      325.19      320.29     30.79 o 
   1   8   7      124.68      144.32     37.52 o 
   2   8   7        4.98      -64.37     64.37 o 
   3   8   7        0.68       20.68     52.03 o 
   4   8   7       15.28       35.66     37.10 o 
   5   8   7       20.18      -16.77     63.85 o 
   6   8   7      123.04       56.09     99.82 o 
  -7   9   7        0.08       20.82     73.61 o 
  -6   9   7      245.67      255.00     57.38 o 
  -5   9   7        4.24       37.00     42.18 o 
  -4   9   7      435.08      496.35     55.72 o 
  -3   9   7       17.78       25.72     38.85 o 
  -2   9   7      213.32      246.63     42.94 o 
  -1   9   7      115.46       45.37     44.14 o 
   0   9   7        0.05      -50.94     50.94 o 
   1   9   7        8.27       29.08     37.47 o 
   2   9   7       92.98       28.60     62.33 o 
   3   9   7      103.02       30.67     52.01 o 
   4   9   7       34.97       50.04     41.37 o 
   5   9   7        0.46      -70.95     70.95 o 
  -6  10   7        0.15      -84.37     84.37 o 
  -5  10   7       18.54      -79.56     79.56 o 
  -4  10   7      135.46       86.90     53.03 o 
  -3  10   7        8.52      -70.88     70.88 o 
  -2  10   7       34.14        0.00     68.39 o 
  -1  10   7        8.69        7.94     62.01 o 
   0  10   7       44.24       81.01     34.77 o 
   1  10   7       60.38       94.75     37.39 o 
   2  10   7       19.56       39.95     58.16 o 
   3  10   7       16.37       51.07     69.14 o 
   4  10   7       18.27       62.98     41.66 o 
  -5  11   7        0.05       10.33     57.50 o 
  -4  11   7       53.63      -94.73     94.73 o 
  -3  11   7        0.47      -76.49     76.49 o 
  -2  11   7       35.66       27.00     60.37 o 
  -1  11   7        3.19       35.57     91.55 o 
   0  11   7       28.44      -18.34     42.16 o 
   1  11   7        0.75      -42.62     63.21 o 
   2  11   7        3.21      -62.27     64.76 o 
   3  11   7        2.66        9.42     61.78 o 
  -4  12   7        8.18       10.70     74.87 o 
  -3  12   7        1.37      -92.43     92.43 o 
  -2  12   7        6.21      -76.23     76.23 o 
  -1  12   7        0.08      -19.83     71.50 o 
   0  12   7        8.30      -49.95     49.95 o 
   1  12   7       18.36      -12.20     47.26 o 
   2  12   7        2.12      -39.47     65.46 o 
  -2 -13   8        0.02      -83.95     83.95 o 
  -1 -13   8       23.00      -29.86     66.77 o 
   0 -13   8        6.88       41.27     42.14 o 
   1 -13   8       27.13      -45.56     86.92 o 
   2 -13   8        0.51       27.68     61.90 o 
   3 -13   8        0.49      -73.58     73.58 o 
   4 -13   8       12.68       29.78     66.59 o 
  -4 -12   8        0.74       42.23     66.77 o 
  -3 -12   8       51.81        9.85     80.66 o 
  -2 -12   8        7.65        9.31     72.74 o 
  -1 -12   8       62.23       62.57     76.38 o 
   0 -12   8       10.14       -3.20     51.09 o 
   1 -12   8       11.34      -63.86     63.86 o 
   2 -12   8        7.55      -33.22     62.14 o 
   3 -12   8       23.20      -17.18     61.95 o 
   4 -12   8        1.89      -15.49     44.83 o 
   5 -12   8      114.96       78.46     54.63 o 
  -5 -11   8        6.24      -10.46     80.35 o 
  -4 -11   8       14.18       28.80     68.56 o 
  -3 -11   8        6.15       17.80     50.34 o 
  -2 -11   8        2.47       78.85     37.93 o 
  -1 -11   8       44.18       92.52     40.69 o 
   0 -11   8        9.20      -37.76     61.92 o 
   1 -11   8       11.99       14.62     57.55 o 
   2 -11   8      131.48      140.49     37.78 o 
   3 -11   8        0.68       19.94     33.56 o 
   4 -11   8        1.57      -32.86     54.49 o 
   5 -11   8        2.84       61.82     65.50 o 
   6 -11   8        0.02        9.60     58.40 o 
  -6 -10   8        0.70      -52.97     90.51 o 
  -5 -10   8       67.28      114.93     44.59 o 
  -4 -10   8        2.49       29.89     38.10 o 
  -3 -10   8        1.54       40.09     61.59 o 
  -2 -10   8      593.95      576.66     63.33 o 
  -1 -10   8      781.60      741.14     63.94 o 
   0 -10   8      307.47      351.09     35.08 o 
   1 -10   8     1013.95     1022.31     98.54 o 
   2 -10   8      737.77      699.92     72.77 o 
   3 -10   8       11.35       13.96     64.75 o 
   4 -10   8        0.01       19.19     35.90 o 
   5 -10   8       77.60      -81.00     82.60 o 
   6 -10   8       27.32       44.44     60.93 o 
   7 -10   8        6.50       42.10     45.73 o 
  -6  -9   8       32.49     -105.38    105.38 o 
  -5  -9   8       52.84       17.54     72.31 o 
  -4  -9   8       18.56      -15.82     60.24 o 
  -3  -9   8        1.24      -64.49     64.49 o 
  -2  -9   8       85.90      160.24     39.23 o 
  -1  -9   8      391.60      470.62     51.80 o 
   0  -9   8       14.70       14.59     34.78 o 
   1  -9   8      289.16      299.02     40.68 o 
   2  -9   8      865.96      793.32     72.96 o 
   3  -9   8      418.13      471.09     48.08 o 
   4  -9   8      549.19      441.97     54.86 o 
   5  -9   8       21.79       52.08     60.90 o 
   6  -9   8        0.34      -41.24     54.08 o 
   7  -9   8       14.85       82.83     41.56 o 
  -7  -8   8        4.05      -39.42     48.57 o 
  -6  -8   8        1.12      -18.10     81.97 o 
  -5  -8   8        3.65       17.22     41.18 o 
  -4  -8   8       70.24       -7.18     62.97 o 
  -3  -8   8       81.24       51.79     62.09 o 
  -2  -8   8      800.23      914.74     89.30 o 
  -1  -8   8      130.42      152.85     38.66 o 
   0  -8   8      475.20      611.79    110.00 o 
   1  -8   8       23.66        4.36     30.35 o 
   2  -8   8      665.97      792.06     68.82 o 
   3  -8   8       14.27       -5.64     41.08 o 
   4  -8   8       80.53       15.87     38.33 o 
   5  -8   8      191.70      176.24     42.57 o 
   6  -8   8        6.13       -7.68     59.02 o 
   7  -8   8      158.59       81.65     44.23 o 
   8  -8   8        1.79      -48.88     72.50 o 
  -7  -7   8        0.11      -76.51     86.61 o 
  -6  -7   8       55.39      104.37     38.26 o 
  -5  -7   8        8.98      -62.19     62.19 o 
  -4  -7   8      224.47      234.61     43.81 o 
  -3  -7   8      570.48      636.05     63.43 o 
  -2  -7   8      211.78      184.86     35.21 o 
  -1  -7   8      309.79      344.93     43.00 o 
   0  -7   8      158.47      164.87     21.61 o 
   1  -7   8      132.09      120.47     27.19 o 
   2  -7   8       62.44       42.10     45.11 o 
   3  -7   8     1066.88     1208.69     90.28 o 
   4  -7   8        6.96       22.52     49.09 o 
   5  -7   8      147.29      141.31     42.97 o 
   6  -7   8        5.27      -28.78     56.65 o 
   7  -7   8        3.76       73.71     37.97 o 
   8  -7   8       49.32       74.61     76.91 o 
  -8  -6   8        4.88      -61.81     83.69 o 
  -7  -6   8        1.26        0.00     69.63 o 
  -6  -6   8       46.07       -3.35     38.38 o 
  -5  -6   8       90.83      128.31     38.69 o 
  -4  -6   8      286.04      213.56     44.47 o 
  -3  -6   8        9.38       26.04     47.45 o 
  -2  -6   8      784.05      865.51     77.31 o 
  -1  -6   8      178.70      169.83     29.28 o 
   0  -6   8        0.39       -9.02     22.26 o 
   1  -6   8        1.57      -15.59     34.86 o 
   2  -6   8      312.87      256.07     30.24 o 
   3  -6   8        1.23      -27.07     42.80 o 
   4  -6   8      353.65      288.38     40.40 o 
   5  -6   8      162.65       89.89     38.68 o 
   6  -6   8      139.15      100.40     43.79 o 
   7  -6   8       33.31      -38.48     68.40 o 
   8  -6   8        1.22      106.02     44.16 o 
  -8  -5   8      130.13     -107.87    110.52 o 
  -7  -5   8        1.87        0.00     47.19 o 
  -6  -5   8        2.71      -75.11     75.11 o 
  -5  -5   8      340.91      262.26     43.01 o 
  -4  -5   8       20.52      -10.85     49.11 o 
  -3  -5   8      295.03      270.65     31.83 o 
  -2  -5   8       76.73      118.61     22.59 o 
  -1  -5   8      545.69      574.67     49.90 o 
   0  -5   8        2.28       21.30     17.95 o 
   1  -5   8     1203.32     1436.94     77.29 o 
   2  -5   8      279.21      393.41     31.68 o 
   3  -5   8      619.01      794.08     68.25 o 
   4  -5   8       33.33       18.85     44.20 o 
   5  -5   8       13.93        5.47     52.21 o 
   6  -5   8       49.01      109.12     35.15 o 
   7  -5   8       32.68        7.39     65.67 o 
   8  -5   8       39.85       42.72     65.63 o 
   9  -5   8        3.18      -80.49     80.49 o 
  -8  -4   8        3.16      -46.96     73.35 o 
  -7  -4   8      109.32      176.73     43.70 o 
  -6  -4   8       13.30        0.00     38.44 o 
  -5  -4   8      365.39      353.63     44.33 o 
  -4  -4   8        0.02      -47.93     47.93 o 
  -3  -4   8        0.02       -8.48     33.92 o 
  -2  -4   8      117.70      225.36     24.47 o 
  -1  -4   8     1007.13     1108.11     69.64 o 
   0  -4   8      549.47      444.36     35.32 o 
   1  -4   8      771.57      785.60     56.39 o 
   2  -4   8       47.15       60.81     17.71 o 
   3  -4   8       77.06       98.42     23.53 o 
   4  -4   8       43.25       69.44     24.64 o 
   5  -4   8      401.85      365.73     39.14 o 
   6  -4   8      181.06       48.95     67.58 o 
   7  -4   8      357.18      313.08     50.99 o 
   8  -4   8       36.14       17.85     40.87 o 
   9  -4   8       17.63      -57.82     78.29 o 
  -9  -3   8        6.37       63.03     81.37 o 
  -8  -3   8      117.68       42.72     54.51 o 
  -7  -3   8        0.49      -88.47     88.47 o 
  -6  -3   8      384.71      291.24     48.57 o 
  -5  -3   8       41.26      -71.24     71.24 o 
  -4  -3   8        1.26      -32.60     46.81 o 
  -3  -3   8     1278.57     1260.95     76.86 o 
  -2  -3   8      290.03      337.97     31.87 o 
  -1  -3   8      806.75      873.19     57.10 o 
   0  -3   8       16.51       11.82     19.14 o 
   1  -3   8      449.35      531.57     42.69 o 
   2  -3   8      158.65      194.70     22.56 o 
   3  -3   8      879.50      795.14     64.68 o 
   4  -3   8      153.18      113.27     28.58 o 
   5  -3   8       29.43        4.30     32.59 o 
   6  -3   8        3.27       11.91     53.24 o 
   7  -3   8       86.16      141.26     41.54 o 
   8  -3   8       13.46      -40.99     72.87 o 
   9  -3   8        0.00       19.03     67.29 o 
  -9  -2   8       28.49       96.66     53.45 o 
  -8  -2   8        9.44      -17.63     79.82 o 
  -7  -2   8      580.16      622.84     62.54 o 
  -6  -2   8      760.68      679.53     73.43 o 
  -5  -2   8     2465.69     2600.36    128.93 o 
  -4  -2   8      130.86       17.66     49.15 o 
  -3  -2   8      138.57      145.62     27.25 o 
  -2  -2   8     1197.02     1286.55     68.32 o 
  -1  -2   8     2041.37     2100.59     78.90 o 
   0  -2   8      573.17      495.35     30.76 o 
   1  -2   8     2214.07     2384.82     80.27 o 
   2  -2   8      286.98      274.68     24.11 o 
   3  -2   8        4.32       31.39     18.50 o 
   4  -2   8        0.41      -16.30     41.55 o 
   5  -2   8     1162.51     1220.84     94.43 o 
   6  -2   8     1513.33     1487.83    109.86 o 
   7  -2   8        2.67       34.73     44.47 o 
   8  -2   8      202.89      279.31     47.10 o 
   9  -2   8       19.51       37.90     79.27 o 
  -9  -1   8       24.46       60.49     78.10 o 
  -8  -1   8       13.40       51.92     73.43 o 
  -7  -1   8        2.51       72.60     39.30 o 
  -6  -1   8       14.65      -31.05     57.26 o 
  -5  -1   8      391.82      448.37     47.44 o 
  -4  -1   8        8.81       30.43     24.55 o 
  -3  -1   8        0.51       27.88     28.73 o 
  -2  -1   8     2053.97     2217.48     85.82 o 
  -1  -1   8        6.87       19.30     25.31 o 
   0  -1   8      109.03       90.73     15.98 o 
   1  -1   8      537.01      557.20     44.51 o 
   2  -1   8     1668.76     1846.41     77.53 o 
   3  -1   8       89.22      102.99     21.46 o 
   4  -1   8        8.64       44.06     23.49 o 
   5  -1   8      444.20      412.52     41.46 o 
   6  -1   8      168.08       90.68     40.93 o 
   7  -1   8      240.29      232.75     46.23 o 
   8  -1   8        7.98      -75.34     75.34 o 
   9  -1   8       35.59       32.61     55.89 o 
  -9   0   8        0.01       68.55     48.85 o 
  -8   0   8       98.08      128.69     44.88 o 
  -7   0   8        0.91       36.50     64.06 o 
  -6   0   8     3416.01     3323.19    162.02 o 
  -5   0   8      701.82      728.61     67.77 o 
  -4   0   8     3261.29     2897.76    119.98 o 
  -3   0   8     2581.44     2840.45    107.10 o 
  -2   0   8      674.19      702.35     55.79 o 
  -1   0   8       16.18      -29.63     29.63 o 
   0   0   8     4002.86     4242.06    178.53 o 
   1   0   8      395.40      385.78     36.49 o 
   2   0   8      509.30      556.02     48.15 o 
   3   0   8     2636.36     2769.41    104.83 o 
   4   0   8       19.04       -6.19     24.97 o 
   5   0   8       35.60        0.00     50.41 o 
   6   0   8      256.80      240.41     38.45 o 
   7   0   8      142.10      145.22     39.91 o 
   8   0   8       94.84       49.66     78.53 o 
   9   0   8       45.44       28.88     76.40 o 
  -9   1   8        0.94       47.13     52.29 o 
  -8   1   8        2.61        8.59     76.35 o 
  -7   1   8       98.90        7.32     69.87 o 
  -6   1   8       10.28       12.39     57.44 o 
  -5   1   8       18.09       25.95     47.28 o 
  -4   1   8     1597.17     1589.44     94.82 o 
  -3   1   8     2593.35     2357.12     98.67 o 
  -2   1   8     2052.61     2432.59     92.72 o 
  -1   1   8     1776.00     1640.74     73.08 o 
   0   1   8       51.72       41.57     17.73 o 
   1   1   8      101.06       88.79     20.26 o 
   2   1   8      546.84      525.01     41.86 o 
   3   1   8     1222.55     1137.35     75.72 o 
   4   1   8      325.64      306.21     33.71 o 
   5   1   8      177.46      101.81     45.57 o 
   6   1   8       10.21      -18.42     48.73 o 
   7   1   8        2.32       21.71     60.11 o 
   8   1   8       24.50      -73.28     73.28 o 
   9   1   8       67.53       39.27     82.14 o 
  -9   2   8       11.18       20.16     83.12 o 
  -8   2   8        8.56       40.95     44.52 o 
  -7   2   8       30.46       47.81     37.03 o 
  -6   2   8      136.97      -66.63     66.63 o 
  -5   2   8        2.74       10.68     47.77 o 
  -4   2   8       49.94      -17.96     44.45 o 
  -3   2   8       75.99       93.52     25.97 o 
  -2   2   8      480.72      492.85     43.63 o 
  -1   2   8      772.82      954.08     60.74 o 
   0   2   8      125.05       97.77     13.98 o 
   1   2   8       10.03      -25.45     31.37 o 
   2   2   8      801.84      887.10     61.40 o 
   3   2   8       26.64       30.69     36.80 o 
   4   2   8       13.53      -31.97     43.08 o 
   5   2   8      133.37      160.32     30.91 o 
   6   2   8        0.25       44.77     54.64 o 
   7   2   8      100.93      147.78     40.64 o 
   8   2   8        0.58      -75.57     75.57 o 
  -9   3   8       17.07       30.75     73.19 o 
  -8   3   8        4.50      -17.74     60.17 o 
  -7   3   8       14.82       36.00     41.53 o 
  -6   3   8        6.56       25.24     36.67 o 
  -5   3   8       92.33       28.74     32.13 o 
  -4   3   8      181.67      189.60     33.84 o 
  -3   3   8      406.31      447.10     39.66 o 
  -2   3   8      682.49      804.30     63.20 o 
  -1   3   8       23.16       19.90     35.41 o 
   0   3   8       67.85       74.82     35.18 o 
   1   3   8       17.76        3.23     32.78 o 
   2   3   8      733.76      650.40     60.91 o 
   3   3   8      407.60      371.05     38.80 o 
   4   3   8       42.24       75.84     28.26 o 
   5   3   8       68.59      -17.28     57.32 o 
   6   3   8        8.20       47.12     49.92 o 
   7   3   8        0.44       43.64     39.58 o 
   8   3   8       15.81       58.29     38.66 o 
  -9   4   8       10.62       58.50     45.67 o 
  -8   4   8       28.35      -73.11     73.11 o 
  -7   4   8       52.02       31.69     71.75 o 
  -6   4   8       23.08       61.67     38.40 o 
  -5   4   8        6.32      -58.93     58.93 o 
  -4   4   8       73.61       90.32     32.30 o 
  -3   4   8      272.75      340.25     33.56 o 
  -2   4   8      158.87      173.66     28.42 o 
  -1   4   8      410.52      469.31     41.65 o 
   0   4   8        2.04       20.47     16.48 o 
   1   4   8       15.70      -39.58     39.58 o 
   2   4   8       64.78       65.97     23.82 o 
   3   4   8      285.67      243.85     32.86 o 
   4   4   8      265.29      279.42     41.35 o 
   5   4   8       88.12       12.36     59.26 o 
   6   4   8        4.55      -28.58     68.54 o 
   7   4   8       76.78      106.05     44.99 o 
   8   4   8        2.12       56.91     80.48 o 
  -8   5   8        0.40     -103.98    103.98 o 
  -7   5   8       46.60        8.29     70.87 o 
  -6   5   8       29.18      -69.12     69.12 o 
  -5   5   8       34.95       62.55     35.14 o 
  -4   5   8        0.01       -5.60     45.12 o 
  -3   5   8      901.56      912.39     77.01 o 
  -2   5   8       21.73       29.30     24.19 o 
  -1   5   8      978.31     1083.35     80.52 o 
   0   5   8        4.04       49.24     33.67 o 
   1   5   8      228.32      192.79     27.92 o 
   2   5   8       64.06       23.10     51.65 o 
   3   5   8       10.20        0.00     41.89 o 
   4   5   8        0.86       29.22     44.88 o 
   5   5   8        8.28        0.00     51.67 o 
   6   5   8      316.49      340.43     51.55 o 
   7   5   8        6.88       59.92     40.68 o 
  -8   6   8        5.56       -9.93     80.04 o 
  -7   6   8      241.58       63.76     54.99 o 
  -6   6   8      266.44      109.26     46.94 o 
  -5   6   8       73.86       99.81     37.13 o 
  -4   6   8      776.91      823.89     72.92 o 
  -3   6   8       24.36       39.05     47.66 o 
  -2   6   8      453.20      401.36     46.02 o 
  -1   6   8      105.66       86.45     29.72 o 
   0   6   8     1540.10     1454.99     68.09 o 
   1   6   8      517.72      601.33     48.74 o 
   2   6   8      936.15      938.94     86.66 o 
   3   6   8       68.38      118.03     34.07 o 
   4   6   8        1.21      -12.83     55.92 o 
   5   6   8       20.16       36.19     55.59 o 
   6   6   8       70.95      101.93     36.36 o 
   7   6   8        7.10      -50.44     50.44 o 
  -8   7   8        2.14      -10.44     71.60 o 
  -7   7   8       82.07        9.29     68.88 o 
  -6   7   8       91.45       66.26     76.81 o 
  -5   7   8      118.01       52.04     60.85 o 
  -4   7   8        2.27      -67.78     67.78 o 
  -3   7   8       10.96       37.32     54.93 o 
  -2   7   8      214.36      213.90     41.43 o 
  -1   7   8       10.90      -22.81     51.01 o 
   0   7   8       12.94       23.48     41.48 o 
   1   7   8       81.70      110.86     32.60 o 
   2   7   8       84.38       72.88     33.62 o 
   3   7   8       20.65       46.51     32.72 o 
   4   7   8      133.78      124.01     39.09 o 
   5   7   8        0.45        0.00     54.57 o 
   6   7   8       28.68      -82.45     82.45 o 
   7   7   8       36.48      -84.96     84.96 o 
  -7   8   8        7.72      -77.99     77.99 o 
  -6   8   8      164.00      225.60     50.29 o 
  -5   8   8       59.42      149.19     36.22 o 
  -4   8   8       78.38      127.38     38.74 o 
  -3   8   8       71.81       41.59     33.61 o 
  -2   8   8       22.77       19.82     44.31 o 
  -1   8   8      100.18      -61.27     61.27 o 
   0   8   8      280.39      324.50     28.88 o 
   1   8   8       12.04      -12.44     42.17 o 
   2   8   8      721.79      639.84     70.43 o 
   3   8   8        2.04      -56.33     56.33 o 
   4   8   8       24.56       38.84     65.45 o 
   5   8   8       11.43       17.17     60.72 o 
   6   8   8        2.29      -84.89     84.89 o 
  -7   9   8       91.15       74.22     82.81 o 
  -6   9   8       14.64       12.39     48.00 o 
  -5   9   8       39.93       53.00     68.43 o 
  -4   9   8       38.42        8.19     72.80 o 
  -3   9   8        3.87       15.43     51.17 o 
  -2   9   8      111.17      241.31     44.45 o 
  -1   9   8       69.74      127.86     36.50 o 
   0   9   8        0.88       14.11     47.30 o 
   1   9   8      214.61      104.93     47.50 o 
   2   9   8       73.08      -29.43     60.67 o 
   3   9   8       79.97        0.00     69.56 o 
   4   9   8        0.73      -67.30     67.30 o 
   5   9   8       27.89      108.40     48.68 o 
  -6  10   8       17.65       10.43     77.38 o 
  -5  10   8        7.78      -83.56     83.56 o 
  -4  10   8       29.39       27.08     41.48 o 
  -3  10   8        0.19      -42.84     63.55 o 
  -2  10   8        6.85       49.68     53.66 o 
  -1  10   8       74.05      101.45     38.16 o 
   0  10   8       14.80      -14.56     35.89 o 
   1  10   8        0.29       23.50     52.55 o 
   2  10   8       49.70      -24.60     71.02 o 
   3  10   8       16.21        8.72     53.06 o 
   4  10   8       15.66       18.79     57.93 o 
  -5  11   8        4.32      -73.78     76.73 o 
  -4  11   8        1.00       25.55     37.61 o 
  -3  11   8        3.71       56.97     77.14 o 
  -2  11   8        0.13       63.24     35.79 o 
  -1  11   8       99.20      125.07     48.19 o 
   0  11   8        0.06      -10.41     32.43 o 
   1  11   8        8.64      -73.11     73.11 o 
   2  11   8        1.80      -36.45     75.13 o 
   3  11   8        0.04       61.95     50.08 o 
  -3  12   8       10.55      202.40     49.88 o 
  -2  12   8        0.12      -71.66     82.54 o 
  -1  12   8        8.13      -98.37     98.37 o 
   0  12   8        2.83       73.77     29.37 o 
   1  12   8        6.35       48.54     62.17 o 
  -2 -13   9        3.15      -20.78     65.70 o 
  -1 -13   9       23.91      -10.01     80.71 o 
   0 -13   9        0.31        2.14     47.17 o 
   1 -13   9        0.29      -64.20     73.94 o 
   2 -13   9       10.01        0.00     64.35 o 
   3 -13   9        0.63      -38.25     71.57 o 
   4 -13   9        2.79      -86.54     86.54 o 
  -4 -12   9       16.04      -10.61     67.96 o 
  -3 -12   9        2.35      -74.85     74.85 o 
  -2 -12   9       12.62        9.38     61.49 o 
  -1 -12   9       12.52       -9.01     65.56 o 
   0 -12   9       36.70       -3.98     38.03 o 
   1 -12   9        5.94      -59.45     59.45 o 
   2 -12   9       83.93        8.38     58.63 o 
   3 -12   9       11.74      -43.32     67.67 o 
   4 -12   9       52.22        0.00     74.02 o 
   5 -12   9        0.19       38.84     61.42 o 
  -5 -11   9       19.68       52.62     72.15 o 
  -4 -11   9        8.31      -48.33     63.38 o 
  -3 -11   9        5.42       26.91     71.19 o 
  -2 -11   9       23.70        0.00     38.60 o 
  -1 -11   9        3.54      -71.28     71.28 o 
   0 -11   9       33.32       61.79     45.25 o 
   1 -11   9       48.01       29.54     61.79 o 
   2 -11   9        1.45       61.30     36.36 o 
   3 -11   9        0.95       43.64     37.83 o 
   4 -11   9        2.84      -10.67     40.38 o 
   5 -11   9       33.64       91.71     41.86 o 
   6 -11   9       13.61       48.43     70.52 o 
  -6 -10   9        2.32       21.32     79.78 o 
  -5 -10   9        5.72       33.08     45.67 o 
  -4 -10   9        2.32       35.17     55.61 o 
  -3 -10   9      216.66      256.82     51.24 o 
  -2 -10   9        9.63       48.64     34.17 o 
  -1 -10   9        6.84       52.50     35.35 o 
   0 -10   9      332.27      378.00     78.94 o 
   1 -10   9      147.41      175.16     36.18 o 
   2 -10   9     1085.87     1114.75    105.32 o 
   3 -10   9      358.14      321.35     50.73 o 
   4 -10   9       23.70        0.00     64.10 o 
   5 -10   9       22.51        0.00     53.09 o 
   6 -10   9       32.08       26.95     42.34 o 
   7 -10   9       34.78      -75.54     75.54 o 
  -6  -9   9       37.99      -96.17     96.17 o 
  -5  -9   9        7.07      -40.96     57.34 o 
  -4  -9   9        0.05       -7.40     53.87 o 
  -3  -9   9      291.97      335.98     45.06 o 
  -2  -9   9       77.63      104.74     36.92 o 
  -1  -9   9      197.27      190.81     38.16 o 
   0  -9   9       13.78      -17.40     37.94 o 
   1  -9   9       25.23      -29.31     47.98 o 
   2  -9   9        1.15      -30.18     55.65 o 
   3  -9   9        3.87      -38.27     54.12 o 
   4  -9   9       46.79       85.53     32.97 o 
   5  -9   9       74.14       87.26     38.38 o 
   6  -9   9       18.44       82.31     39.04 o 
   7  -9   9       98.46      131.64     47.37 o 
  -7  -8   9        6.47       -9.54     69.42 o 
  -6  -8   9       51.88       10.87     45.71 o 
  -5  -8   9        1.01       -7.52     60.64 o 
  -4  -8   9        0.36      -59.81     59.81 o 
  -3  -8   9        8.09       41.71     30.40 o 
  -2  -8   9      103.85       88.66     34.31 o 
  -1  -8   9      242.85      229.97     38.66 o 
   0  -8   9        8.43       24.27     19.75 o 
   1  -8   9      297.73      280.51     40.81 o 
   2  -8   9      324.69      360.28     40.79 o 
   3  -8   9      153.78      192.34     39.61 o 
   4  -8   9       23.68       50.25     64.05 o 
   5  -8   9       19.77       47.75     34.03 o 
   6  -8   9        0.26      -31.17     67.04 o 
   7  -8   9        2.07       82.69     36.44 o 
   8  -8   9       31.81      -80.94     80.94 o 
  -7  -7   9      191.52      149.40     51.82 o 
  -6  -7   9        9.13       47.16     63.86 o 
  -5  -7   9      133.49      145.41     40.58 o 
  -4  -7   9        0.06       34.14     34.14 o 
  -3  -7   9        0.51       51.64     26.14 o 
  -2  -7   9      149.10       87.48     35.38 o 
  -1  -7   9      548.75      543.59     53.98 o 
   0  -7   9       29.27      -16.00     28.67 o 
   1  -7   9      397.63      368.84     45.40 o 
   2  -7   9       39.34      -50.14     50.14 o 
   3  -7   9       64.16      104.66     32.65 o 
   4  -7   9        0.94      -50.80     50.80 o 
   5  -7   9        4.39       45.22     52.88 o 
   6  -7   9      118.06        0.00     67.04 o 
   7  -7   9        6.97      -16.62     66.48 o 
   8  -7   9       21.46      -37.79     81.26 o 
  -8  -6   9       19.70      -48.12     82.23 o 
  -7  -6   9       19.48       50.47     58.28 o 
  -6  -6   9       25.79      138.37     34.73 o 
  -5  -6   9        6.34      -31.99     54.67 o 
  -4  -6   9      136.20      129.55     38.98 o 
  -3  -6   9        7.21        4.94     47.09 o 
  -2  -6   9       69.48       69.74     25.72 o 
  -1  -6   9      150.62      177.80     25.56 o 
   0  -6   9       61.86       73.87     14.39 o 
   1  -6   9        8.40      -20.20     37.24 o 
   2  -6   9        1.11       24.09     21.00 o 
   3  -6   9      259.03      217.27     33.38 o 
   4  -6   9        7.75       15.89     39.99 o 
   5  -6   9        0.68      -18.10     58.19 o 
   6  -6   9        0.53       41.47     44.79 o 
   7  -6   9       17.56       -7.93     54.34 o 
   8  -6   9        5.28       62.27     42.28 o 
  -8  -5   9        1.94       55.03     47.50 o 
  -7  -5   9        6.30       34.13     41.52 o 
  -6  -5   9       86.77       62.01     70.60 o 
  -5  -5   9       10.82       17.85     33.72 o 
  -4  -5   9       54.48       99.11     31.22 o 
  -3  -5   9       44.48       13.40     40.20 o 
  -2  -5   9       11.52       31.54     37.82 o 
  -1  -5   9      150.17      154.99     24.30 o 
   0  -5   9     3578.44     3989.96     88.29 o 
   1  -5   9       45.86       46.73     19.58 o 
   2  -5   9      366.12      406.77     36.20 o 
   3  -5   9      102.41      138.61     27.45 o 
   4  -5   9       54.77       65.38     31.50 o 
   5  -5   9       27.30      107.24     35.99 o 
   6  -5   9       47.40      121.42     39.83 o 
   7  -5   9       31.16        0.00     61.94 o 
   8  -5   9        5.89       -3.77     47.83 o 
  -8  -4   9       29.43      -26.39     66.41 o 
  -7  -4   9       53.50       68.33     40.25 o 
  -6  -4   9       97.76       52.15     60.46 o 
  -5  -4   9        0.00      -33.44     49.23 o 
  -4  -4   9      444.70      368.81     43.16 o 
  -3  -4   9       30.51       79.37     21.37 o 
  -2  -4   9      636.18      576.22     53.50 o 
  -1  -4   9        0.63       12.68     29.75 o 
   0  -4   9      390.05      329.45     22.77 o 
   1  -4   9       26.61       53.26     20.60 o 
   2  -4   9      954.76     1152.87     71.84 o 
   3  -4   9        0.01       -3.97     42.19 o 
   4  -4   9      383.22      384.23     44.88 o 
   5  -4   9       96.77       88.32     34.31 o 
   6  -4   9      273.15      296.56     46.25 o 
   7  -4   9       36.57        6.34     41.35 o 
   8  -4   9       26.04      -68.70     77.76 o 
   9  -4   9       69.02      114.67     57.45 o 
  -9  -3   9       16.51       71.62     43.58 o 
  -8  -3   9       40.14       17.00     73.10 o 
  -7  -3   9      235.08      303.42     49.75 o 
  -6  -3   9        3.82       12.45     49.03 o 
  -5  -3   9        2.07      -57.12     57.12 o 
  -4  -3   9       65.95       78.53     28.01 o 
  -3  -3   9      311.70      284.72     29.02 o 
  -2  -3   9     2249.16     2235.11     90.79 o 
  -1  -3   9     1050.60     1030.60     62.01 o 
   0  -3   9     2150.53     2182.68     58.15 o 
   1  -3   9      694.85      603.59     49.97 o 
   2  -3   9     2133.21     2133.45     95.14 o 
   3  -3   9      524.05      529.29     50.64 o 
   4  -3   9       33.51       26.53     40.53 o 
   5  -3   9      894.99      971.00     88.92 o 
   6  -3   9      299.09      305.09     45.10 o 
   7  -3   9       27.87      -14.52     52.34 o 
   8  -3   9      105.33       33.84     82.03 o 
   9  -3   9       93.97       -9.80     78.97 o 
  -9  -2   9       39.12       76.83     79.19 o 
  -8  -2   9       20.65       24.83     59.11 o 
  -7  -2   9      114.52       28.34     61.76 o 
  -6  -2   9       65.46      -24.06     68.07 o 
  -5  -2   9      128.27      154.30     32.31 o 
  -4  -2   9     1031.38      802.75     77.51 o 
  -3  -2   9      556.84      584.03     56.52 o 
  -2  -2   9     1714.12     1462.11     73.70 o 
  -1  -2   9     1259.61     1295.20     65.05 o 
   0  -2   9       39.92       21.15     26.14 o 
   1  -2   9      918.59      947.12     58.20 o 
   2  -2   9      723.08      684.09     57.75 o 
   3  -2   9     2051.44     2350.89     98.22 o 
   4  -2   9      195.79      213.48     30.69 o 
   5  -2   9      635.53      754.20     69.94 o 
   6  -2   9      488.14      471.94     52.57 o 
   7  -2   9      164.42       92.57     45.98 o 
   8  -2   9       10.51      -42.06     71.88 o 
   9  -2   9       66.23       79.48     48.24 o 
  -9  -1   9        3.10       28.36     78.52 o 
  -8  -1   9      124.81      111.59     54.25 o 
  -7  -1   9        8.77      -62.54     64.82 o 
  -6  -1   9      603.28      579.79     58.31 o 
  -5  -1   9       14.44      -55.97     55.97 o 
  -4  -1   9      189.72      156.15     28.04 o 
  -3  -1   9       10.95       15.38     21.06 o 
  -2  -1   9        5.38      -31.83     31.83 o 
  -1  -1   9      105.41      109.22     19.20 o 
   0  -1   9      493.71      482.93     30.61 o 
   1  -1   9     2233.85     2160.63     80.55 o 
   2  -1   9       91.05       90.33     21.42 o 
   3  -1   9      793.88      756.74     66.78 o 
   4  -1   9       56.13       17.20     40.33 o 
   5  -1   9      242.54      178.97     37.69 o 
   6  -1   9      191.96      252.13     41.69 o 
   7  -1   9       80.08       57.78     62.13 o 
   8  -1   9        1.81       43.44     42.53 o 
   9  -1   9       38.62       67.23     46.79 o 
  -9   0   9      100.00      112.59     54.54 o 
  -8   0   9        6.34        8.07     66.09 o 
  -7   0   9      392.49      375.50     52.31 o 
  -6   0   9        9.88       11.69     57.87 o 
  -5   0   9       52.45       46.34     35.24 o 
  -4   0   9      205.74      204.50     29.70 o 
  -3   0   9      814.87      661.97     59.88 o 
  -2   0   9     1091.96     1328.48     68.56 o 
  -1   0   9     3628.25     3553.01    101.71 o 
   0   0   9      136.53      -37.69     37.69 o 
   1   0   9     2183.85     2115.33     83.22 o 
   2   0   9     1877.53     1940.70     84.31 o 
   3   0   9      277.91      235.20     26.52 o 
   4   0   9        8.65       13.15     44.92 o 
   5   0   9      296.14      258.59     37.02 o 
   6   0   9      192.65      178.78     44.41 o 
   7   0   9        0.67      -63.88     63.88 o 
   8   0   9       21.79       51.37     37.42 o 
   9   0   9        0.06       29.78     78.79 o 
  -9   1   9       37.82       -4.02     47.10 o 
  -8   1   9       70.04        8.09     69.14 o 
  -7   1   9      141.19      136.56     41.56 o 
  -6   1   9       13.32      -11.78     49.26 o 
  -5   1   9      426.28      451.89     43.79 o 
  -4   1   9      462.65      529.48     50.42 o 
  -3   1   9       87.85      156.50     22.74 o 
  -2   1   9     3155.01     3205.99    103.05 o 
  -1   1   9      782.14      762.63     50.56 o 
   0   1   9     5420.82     4803.53    146.63 o 
   1   1   9     1044.61     1128.14     63.66 o 
   2   1   9     2626.52     2457.13     96.85 o 
   3   1   9        5.33       30.64     31.58 o 
   4   1   9       79.02       85.59     28.85 o 
   5   1   9      305.05      239.56     41.93 o 
   6   1   9        9.89       68.65     34.41 o 
   7   1   9        3.24       99.85     34.54 o 
   8   1   9       17.92      -61.29     63.74 o 
  -9   2   9       56.04       56.84     80.39 o 
  -8   2   9       17.90      101.78     42.84 o 
  -7   2   9       31.91       28.15     53.59 o 
  -6   2   9       37.70      -18.04     47.74 o 
  -5   2   9       14.75       15.35     28.51 o 
  -4   2   9        9.55      -17.38     44.32 o 
  -3   2   9       15.15      -36.16     36.16 o 
  -2   2   9      851.42      908.91     64.77 o 
  -1   2   9        4.19       20.62     21.85 o 
   0   2   9       13.26       25.68     12.68 o 
   1   2   9      660.61      582.09     50.85 o 
   2   2   9      271.53      292.70     27.30 o 
   3   2   9       14.64      -41.31     41.31 o 
   4   2   9       34.64       51.81     28.79 o 
   5   2   9      272.80      278.10     39.64 o 
   6   2   9      124.87      160.16     37.94 o 
   7   2   9       34.16       50.04     40.45 o 
   8   2   9       10.62      -65.11     65.11 o 
  -9   3   9        3.63       38.54     73.38 o 
  -8   3   9       11.33        7.17     43.32 o 
  -7   3   9      198.50      158.02     41.92 o 
  -6   3   9       24.14       -6.22     54.62 o 
  -5   3   9      720.29      722.89     70.94 o 
  -4   3   9       41.27       69.12     26.32 o 
  -3   3   9      125.85      105.17     25.67 o 
  -2   3   9     1491.40     1601.07     83.35 o 
  -1   3   9       12.68       26.53     27.35 o 
   0   3   9     2067.14     1951.87     62.05 o 
   1   3   9      241.46      262.53     31.37 o 
   3   3   9        1.13       43.67     21.51 o 
   4   3   9       97.26      -25.96     54.20 o 
   5   3   9       18.94       44.00     33.45 o 
   6   3   9       24.04        7.02     54.82 o 
   7   3   9        0.22       56.92     66.56 o 
   8   3   9        2.96       37.52     75.05 o 
  -9   4   9       60.19      105.81     55.99 o 
  -8   4   9       18.00      -60.34     69.50 o 
  -7   4   9       84.45       99.66     37.07 o 
  -6   4   9       79.95       39.10     59.72 o 
  -5   4   9        1.52       14.57     34.17 o 
  -4   4   9       74.49       19.11     32.27 o 
  -3   4   9      165.75      157.97     29.89 o 
  -2   4   9        5.47      -23.90     36.51 o 
  -1   4   9        8.97        3.77     27.93 o 
   0   4   9       30.56       35.76     17.92 o 
   1   4   9       40.78       46.45     22.07 o 
   2   4   9        0.04        0.00     37.13 o 
   3   4   9       57.39       92.89     29.86 o 
   4   4   9     1176.47     1295.50     93.91 o 
   5   4   9      112.58      155.20     36.14 o 
   6   4   9      466.23      507.43     56.10 o 
   7   4   9       65.33       73.36     41.50 o 
   8   4   9        1.44      -39.24     77.25 o 
  -8   5   9        0.08       17.91     70.50 o 
  -7   5   9       35.96       67.29     43.09 o 
  -6   5   9      160.16       41.32     65.34 o 
  -5   5   9      417.25      348.22     46.92 o 
  -4   5   9     1055.91      926.00     89.12 o 
  -3   5   9       34.72       14.53     41.96 o 
  -2   5   9      179.23      208.10     29.26 o 
  -1   5   9        7.64      -41.08     41.08 o 
   0   5   9      206.11      242.21     21.27 o 
   1   5   9       67.25       40.83     45.14 o 
   2   5   9      333.01      290.37     38.22 o 
   3   5   9       10.32       30.34     29.80 o 
   4   5   9      460.10      481.39     48.43 o 
   5   5   9      145.05      146.39     40.85 o 
   6   5   9       55.25      170.27     37.61 o 
   7   5   9        1.98       69.90     41.47 o 
  -8   6   9       85.83      132.43     53.39 o 
  -7   6   9        3.18       57.95     64.65 o 
  -6   6   9       34.98       22.00     37.05 o 
  -5   6   9      323.41      308.02     45.67 o 
  -4   6   9       32.14        5.88     56.05 o 
  -3   6   9      577.05      568.45     67.34 o 
  -2   6   9      232.06      209.17     35.50 o 
  -1   6   9      806.12      861.21     76.78 o 
   0   6   9      373.73      349.79     34.20 o 
   1   6   9      183.14      242.32     36.33 o 
   2   6   9       22.84       70.78     31.65 o 
   3   6   9       63.17      108.63     35.84 o 
   4   6   9       22.50       -6.72     61.20 o 
   5   6   9      134.37      197.36     44.95 o 
   6   6   9       47.17       87.68     42.91 o 
   7   6   9        1.50       28.92     72.79 o 
  -8   7   9        3.17      -19.69     66.79 o 
  -7   7   9       44.05      -17.56     73.47 o 
  -6   7   9      162.51      124.59     46.05 o 
  -5   7   9      159.13      163.78     43.32 o 
  -4   7   9       73.07       93.91     34.28 o 
  -3   7   9      351.79      438.70     44.77 o 
  -2   7   9       76.18      -33.90     57.06 o 
  -1   7   9      235.06      183.88     39.59 o 
   0   7   9       65.40       58.02     36.98 o 
   1   7   9       99.48       72.12     35.43 o 
   2   7   9       35.20       47.57     33.64 o 
   3   7   9      124.36      103.25     44.43 o 
   4   7   9       21.05      -58.51     58.51 o 
   5   7   9        4.26       41.00     62.99 o 
   6   7   9        1.84        9.18     68.05 o 
  -7   8   9      108.86      168.47     51.05 o 
  -6   8   9       26.87      112.31     38.85 o 
  -4   8   9       16.10      103.21     39.81 o 
  -3   8   9      573.77      653.13     54.98 o 
  -2   8   9       40.12      -67.89     67.89 o 
  -1   8   9      659.22      716.21     70.84 o 
   0   8   9       89.39      131.58     24.75 o 
   1   8   9      655.33      492.60     57.50 o 
   2   8   9       22.50       -6.89     44.13 o 
   3   8   9       10.59       44.50     33.34 o 
   4   8   9       39.87      -56.67     73.75 o 
   5   8   9       37.78       -8.93     71.96 o 
   6   8   9        1.57      -19.80     57.73 o 
  -6   9   9        8.50       -9.12     66.41 o 
  -5   9   9       68.21      158.07     39.68 o 
  -4   9   9      120.30      113.54     50.87 o 
  -3   9   9      158.86      154.47     42.41 o 
  -2   9   9      185.65      242.63     38.12 o 
  -1   9   9       40.66      -55.65     58.20 o 
   0   9   9      224.20      136.44     28.76 o 
   1   9   9        5.39        7.22     53.57 o 
   2   9   9        2.76      -56.98     56.98 o 
   3   9   9        0.21       24.63     61.98 o 
   4   9   9        0.46       11.43     40.14 o 
   5   9   9        0.54        0.00     71.44 o 
  -6  10   9        0.39       54.95     45.33 o 
  -5  10   9       15.07      -27.43     65.29 o 
  -4  10   9        8.08      -68.55     68.55 o 
  -3  10   9      144.98      209.58     48.40 o 
  -2  10   9        0.53       27.04     38.24 o 
  -1  10   9       84.99      143.39     39.31 o 
   0  10   9       27.59       27.35     45.16 o 
   1  10   9        1.30        0.00     62.48 o 
   2  10   9        6.01      -25.30     52.68 o 
   3  10   9        1.14      -17.92     56.66 o 
   4  10   9        4.96       57.80     40.87 o 
  -4  11   9        8.07      141.23     41.74 o 
  -3  11   9        5.63      -63.72     63.72 o 
  -2  11   9        4.31       60.09     43.80 o 
  -1  11   9        0.37      -74.07     74.07 o 
   0  11   9       30.65      112.74     26.37 o 
   1  11   9       13.61       65.39     37.49 o 
   2  11   9        5.96        9.35     73.03 o 
   3  11   9        0.39        0.00     80.24 o 
  -3  12   9       10.95      -88.36     88.36 o 
  -2  12   9        0.65      -77.65     77.65 o 
  -1  12   9       23.78      -48.12     67.37 o 
   0  12   9        0.25       32.40     49.18 o 
   1  12   9        7.38      -71.07     71.07 o 
  -2 -13  10        0.46       48.42     70.49 o 
  -1 -13  10       35.54       28.01     38.17 o 
   0 -13  10       27.07      -23.02     50.27 o 
   1 -13  10        0.01      -86.64     86.64 o 
   2 -13  10       22.28       27.75     66.06 o 
   3 -13  10        4.35       -9.52     69.33 o 
   4 -13  10        1.29        0.00     77.07 o 
  -4 -12  10        0.91      -96.94     96.94 o 
  -3 -12  10        9.30       18.50     65.40 o 
  -2 -12  10        3.93        0.00     60.65 o 
  -1 -12  10      121.75      155.06     42.51 o 
   0 -12  10       33.04       58.24     29.62 o 
   1 -12  10       10.08        0.00     49.35 o 
   2 -12  10        0.00      -68.40     68.40 o 
   3 -12  10       17.05       17.29     68.06 o 
   4 -12  10        0.00      -18.17     65.52 o 
   5 -12  10       54.98       19.36     79.84 o 
  -5 -11  10       17.05      -77.28     77.28 o 
  -4 -11  10       47.79        9.02     73.87 o 
  -3 -11  10       15.17       50.29     34.46 o 
  -2 -11  10       22.07      162.35     37.97 o 
  -1 -11  10        0.05        7.56     61.86 o 
   0 -11  10        0.54      -10.21     29.18 o 
   1 -11  10        9.25      -22.16     55.76 o 
   2 -11  10        3.81       30.12     57.34 o 
   3 -11  10       80.39      110.77     43.89 o 
   4 -11  10       38.04       78.18     45.78 o 
   5 -11  10       28.24      -26.71     67.23 o 
   6 -11  10       29.38       -9.67     70.37 o 
  -5 -10  10       38.84       36.05     72.10 o 
  -4 -10  10       88.02      197.38     51.32 o 
  -3 -10  10       44.72       60.67     62.54 o 
  -2 -10  10       50.39       35.48     48.65 o 
  -1 -10  10      216.86      179.85     43.41 o 
   0 -10  10       16.43       30.34     36.37 o 
   1 -10  10      384.07      368.46     44.81 o 
   2 -10  10        8.30       23.21     35.77 o 
   3 -10  10        0.03       24.31     39.61 o 
   4 -10  10      380.54      317.89     48.55 o 
   5 -10  10       34.91       45.67     40.52 o 
   6 -10  10       41.70       80.81     44.71 o 
   7 -10  10       34.15       21.23     42.66 o 
  -6  -9  10       45.68       31.59     45.71 o 
  -5  -9  10        9.12      106.46     35.84 o 
  -4  -9  10      199.97      131.67     41.50 o 
  -3  -9  10      211.97      273.22     44.65 o 
  -2  -9  10       45.17       38.21     62.39 o 
  -1  -9  10      224.71      227.88     36.81 o 
   0  -9  10       76.81       80.73     21.23 o 
   1  -9  10       59.31       -5.90     53.77 o 
   2  -9  10       64.63       54.68     33.45 o 
   3  -9  10        4.92       25.66     40.57 o 
   4  -9  10      167.84      183.70     37.94 o 
   5  -9  10        6.39      -45.38     55.58 o 
   6  -9  10       60.17      -81.95     81.95 o 
   7  -9  10        0.04       67.82     43.52 o 
  -7  -8  10       44.46      -57.74     81.66 o 
  -6  -8  10        0.68      -17.10     68.40 o 
  -5  -8  10       21.40       68.57     73.48 o 
  -4  -8  10      142.01      120.05     38.51 o 
  -3  -8  10      105.71       90.22     37.15 o 
  -2  -8  10      199.80      210.26     42.06 o 
   0  -8  10     1104.66     1182.23     64.13 o 
   1  -8  10      318.34      423.50     39.53 o 
   2  -8  10      909.66      768.75     71.06 o 
   3  -8  10       52.74      -29.04     57.21 o 
   4  -8  10       58.63      -37.98     60.05 o 
   5  -8  10       25.57        0.00     54.24 o 
   6  -8  10       38.85      -67.75     67.75 o 
   7  -8  10        0.27      -15.06     44.56 o 
   8  -8  10        8.36        0.00     72.69 o 
  -7  -7  10        5.84       63.24     70.56 o 
  -6  -7  10       65.27       71.66     39.65 o 
  -5  -7  10       19.50       96.42     35.65 o 
  -4  -7  10      240.39      232.73     40.13 o 
  -3  -7  10      109.32      115.12     33.75 o 
  -2  -7  10      543.53      520.85     49.97 o 
  -1  -7  10      382.46      415.68     45.60 o 
   0  -7  10        5.28      -34.86     34.86 o 
   1  -7  10      292.32      254.23     38.03 o 
   2  -7  10      947.99      860.45     76.99 o 
   3  -7  10      250.66      273.39     43.28 o 
   4  -7  10      162.03      197.01     37.24 o 
   5  -7  10       63.08      -58.65     58.65 o 
   6  -7  10        0.07      -29.43     63.29 o 
   7  -7  10        2.72       46.47     39.32 o 
   8  -7  10       34.07      113.56     51.30 o 
  -8  -6  10       15.90       48.62     66.66 o 
  -7  -6  10       18.11      -73.27     73.27 o 
  -6  -6  10        3.19       -7.45     65.35 o 
  -5  -6  10       13.97       25.13     30.20 o 
  -4  -6  10       12.10       80.90     30.32 o 
  -3  -6  10       28.45        0.00     48.08 o 
  -2  -6  10      787.65      809.40     73.88 o 
  -1  -6  10       10.54      -29.65     37.17 o 
   0  -6  10       41.43       76.44     43.85 o 
   1  -6  10        0.00        4.15     39.57 o 
   2  -6  10      373.93      327.32     37.15 o 
   3  -6  10        0.08      -14.41     44.81 o 
   4  -6  10        0.08      -54.61     54.61 o 
   5  -6  10      181.47      185.80     38.37 o 
   6  -6  10       33.69       53.76     32.72 o 
   7  -6  10        7.66      -23.91     63.27 o 
   8  -6  10        1.19       54.67     70.57 o 
  -8  -5  10       21.65       11.93     47.23 o 
  -7  -5  10        1.94       -8.08     62.04 o 
  -6  -5  10       32.93       35.04     56.50 o 
  -5  -5  10       52.70       18.22     36.17 o 
  -4  -5  10       80.13      153.71     31.97 o 
  -3  -5  10        2.60      -23.06     44.00 o 
  -2  -5  10      207.01      224.64     29.03 o 
  -1  -5  10        0.00      -15.05     34.90 o 
   0  -5  10      460.71      490.63     61.93 o 
   1  -5  10      101.52       85.95     21.30 o 
   2  -5  10       17.45       25.27     22.98 o 
   3  -5  10       43.22       38.06     27.14 o 
   4  -5  10      223.39      198.03     36.66 o 
   5  -5  10       27.90       32.16     32.16 o 
   6  -5  10       32.91      -39.96     54.10 o 
   7  -5  10       73.16      102.04     43.54 o 
   8  -5  10       93.99       53.02     74.98 o 
  -8  -4  10       12.43      -44.56     69.61 o 
  -7  -4  10       15.24      -53.99     62.18 o 
  -6  -4  10       16.84       94.00     35.23 o 
  -5  -4  10       29.10       34.26     50.43 o 
  -4  -4  10        7.78        0.00     46.52 o 
  -3  -4  10        8.41      -41.68     41.68 o 
  -2  -4  10      366.19      317.40     33.06 o 
  -1  -4  10       22.28       56.79     23.03 o 
   0  -4  10     1304.60     1334.52     51.29 o 
   1  -4  10      283.32      346.46     39.65 o 
   2  -4  10      404.94      358.67     34.94 o 
   3  -4  10       32.93       36.94     38.29 o 
   4  -4  10        0.02       47.44     50.21 o 
   5  -4  10       91.82      123.06     34.13 o 
   6  -4  10       64.85       38.58     54.56 o 
   7  -4  10        0.08       44.80     32.64 o 
   8  -4  10       72.15       92.56     48.13 o 
   9  -4  10        0.28        0.00     68.89 o 
  -8  -3  10      150.38       34.49     86.23 o 
  -7  -3  10      110.08       37.14     65.18 o 
  -6  -3  10       89.81      136.37     37.40 o 
  -5  -3  10      348.96      395.54     43.90 o 
  -4  -3  10      208.93      185.26     32.25 o 
  -3  -3  10      150.99      149.08     26.28 o 
  -2  -3  10     1270.15     1432.37     75.18 o 
  -1  -3  10      484.53      482.84     48.12 o 
   0  -3  10       83.07       87.20     13.92 o 
   1  -3  10      774.18      839.69     61.00 o 
   2  -3  10     1138.19     1127.29     70.96 o 
   3  -3  10       53.08      -38.07     38.07 o 
   4  -3  10        1.50       13.66     37.83 o 
   5  -3  10      607.41      530.48     55.41 o 
   6  -3  10        5.14       25.13     56.88 o 
   7  -3  10       15.37      -58.68     68.81 o 
   8  -3  10       38.82       80.34     38.65 o 
   9  -3  10       81.52      -19.68     74.92 o 
  -9  -2  10       72.09       87.57     52.58 o 
  -8  -2  10       72.24       25.23     69.85 o 
  -7  -2  10       13.67      -50.55     68.12 o 
  -6  -2  10       44.67      108.27     38.72 o 
  -5  -2  10     1857.59     1644.71    112.10 o 
  -4  -2  10        2.01       13.24     42.57 o 
  -3  -2  10      929.96     1030.97     72.05 o 
  -2  -2  10       45.97       52.72     21.43 o 
  -1  -2  10       12.80       11.73     17.69 o 
   0  -2  10        0.07       -4.24     19.28 o 
   1  -2  10       15.46       17.17     28.90 o 
   2  -2  10       23.80       39.86     20.39 o 
   3  -2  10      299.77      307.87     33.24 o 
   4  -2  10      327.42      319.28     34.46 o 
   5  -2  10      152.29      183.16     35.25 o 
   6  -2  10      201.89      215.87     38.90 o 
   7  -2  10        0.81       40.58     37.59 o 
   8  -2  10       23.65       32.71     42.23 o 
   9  -2  10       24.39      -49.05     72.75 o 
  -9  -1  10      173.15      -76.71    118.99 o 
  -8  -1  10        3.92       31.92     45.56 o 
  -7  -1  10      202.51      185.51     46.02 o 
  -6  -1  10      897.50      848.24     79.48 o 
  -5  -1  10      395.26      392.48     41.20 o 
  -4  -1  10      548.08      540.79     46.26 o 
  -3  -1  10     1352.99     1267.85     77.66 o 
  -2  -1  10      234.63      247.28     24.54 o 
  -1  -1  10      480.41      483.56     41.12 o 
   0  -1  10      246.54      258.17     16.73 o 
   1  -1  10       73.15       51.55     18.97 o 
   2  -1  10       45.18       31.85     34.60 o 
   3  -1  10       12.40       11.24     31.12 o 
   4  -1  10     2075.31     2133.56    109.70 o 
   5  -1  10      332.88      335.26     39.88 o 
   6  -1  10      458.56      521.01     52.85 o 
   7  -1  10       41.18      137.94     37.09 o 
   8  -1  10        0.42        7.30     43.21 o 
   9  -1  10        0.96       49.30     79.50 o 
  -9   0  10        7.77      -19.05     79.68 o 
  -8   0  10       38.57      -65.77     71.67 o 
  -7   0  10        3.15       42.30     59.82 o 
  -6   0  10       30.18       41.20     36.60 o 
  -5   0  10      336.67      338.20     41.34 o 
  -4   0  10      717.83      769.05     75.03 o 
  -3   0  10      176.79      -14.50     51.28 o 
  -2   0  10       97.69       94.50     19.28 o 
  -1   0  10      796.22      848.59     59.08 o 
   0   0  10     6997.83     6541.32    179.74 o 
   1   0  10      496.70      362.41     38.20 o 
   2   0  10       58.51       61.19     20.40 o 
   3   0  10       33.92       33.04     22.49 o 
   4   0  10      334.34      310.16     35.75 o 
   5   0  10       91.63      103.77     31.70 o 
   6   0  10      614.88      680.42     70.74 o 
   7   0  10       48.58       38.19     42.70 o 
   8   0  10       90.30       69.14     80.14 o 
  -9   1  10       27.65      -57.22     73.87 o 
  -8   1  10        6.05       -8.25     69.48 o 
  -7   1  10        0.56      -14.17     61.78 o 
  -6   1  10       31.54      -42.40     51.04 o 
  -5   1  10       50.35      -13.25     34.65 o 
  -4   1  10       23.00      -44.19     44.19 o 
  -3   1  10      421.30      423.62     38.47 o 
  -2   1  10       76.18       46.19     24.43 o 
  -1   1  10        0.01       14.72     27.78 o 
   0   1  10       16.17       37.20     12.52 o 
   1   1  10       20.30       12.25     29.68 o 
   2   1  10       35.20       50.48     20.91 o 
   3   1  10      314.77      333.48     34.33 o 
   4   1  10      397.13      378.89     40.37 o 
   5   1  10       27.84      -16.69     51.90 o 
   6   1  10      246.22      288.17     42.89 o 
   7   1  10       51.27        0.00     69.82 o 
   8   1  10        1.75       -8.84     60.60 o 
  -9   2  10       26.05       16.51     52.19 o 
  -8   2  10        3.54      -33.40     68.85 o 
  -7   2  10       12.18      -28.82     64.44 o 
  -6   2  10      214.02      159.23     44.57 o 
  -5   2  10      150.61      104.63     39.66 o 
  -4   2  10      192.82      215.10     31.57 o 
  -3   2  10       79.18       38.37     24.07 o 
  -2   2  10      328.97      362.40     31.32 o 
  -1   2  10       90.97       95.18     21.92 o 
   0   2  10     1662.60     1603.27     56.67 o 
   1   2  10        0.77      -10.06     30.19 o 
   2   2  10       31.29        0.00     38.85 o 
   3   2  10       75.65       66.03     25.21 o 
   4   2  10       44.38       14.99     49.71 o 
   5   2  10       76.56      114.96     34.45 o 
   6   2  10       70.04      -20.38     63.38 o 
   7   2  10      127.27       39.45     66.48 o 
   8   2  10       31.50       66.42     45.73 o 
  -9   3  10        0.15      -78.37     94.98 o 
  -8   3  10       18.13       47.54     48.38 o 
  -7   3  10       57.73      -51.82     69.84 o 
  -6   3  10        6.28      -32.04     54.74 o 
  -5   3  10       15.64       26.14     31.25 o 
  -4   3  10       49.68        0.00     51.42 o 
  -3   3  10      270.26      239.47     31.42 o 
  -2   3  10      368.98      380.15     31.76 o 
  -1   3  10       47.76       36.18     22.14 o 
   0   3  10        2.66       12.90     32.18 o 
   1   3  10      597.25      639.60     58.31 o 
   2   3  10      116.31       69.41     24.92 o 
   3   3  10       10.35        6.99     26.25 o 
   4   3  10      194.12      213.25     39.12 o 
   5   3  10       91.58      100.64     34.53 o 
   6   3  10      159.25      146.93     38.96 o 
   7   3  10        3.26       -8.24     72.29 o 
   8   3  10        4.83        8.12     44.83 o 
  -8   4  10        0.42      -52.77     74.62 o 
  -7   4  10        8.62       53.76     65.62 o 
  -6   4  10      158.82      152.29     42.72 o 
  -5   4  10        3.34       35.18     30.98 o 
  -4   4  10      640.26      643.32     66.90 o 
  -3   4  10      232.00      200.65     31.80 o 
  -2   4  10      138.56      177.41     25.64 o 
  -1   4  10      490.87      458.00     45.99 o 
   0   4  10       20.98        2.21     19.02 o 
   1   4  10      911.72      819.20     72.40 o 
   2   4  10      569.90      558.29     58.23 o 
   3   4  10      820.26      877.49     84.45 o 
   4   4  10      284.02      195.76     47.08 o 
   5   4  10       43.37       46.23     58.70 o 
   6   4  10       10.16      -37.83     59.09 o 
   7   4  10       67.57      -90.05     90.05 o 
   8   4  10        1.11       69.30     73.42 o 
  -8   5  10       13.23       -9.14     73.66 o 
  -7   5  10       70.17       72.35     44.26 o 
  -6   5  10        5.92        7.08     43.07 o 
  -5   5  10       27.94       18.79     52.04 o 
  -4   5  10      146.91      119.83     36.35 o 
  -3   5  10     1587.74     1553.89     95.54 o 
  -2   5  10       10.06       14.13     42.38 o 
  -1   5  10      475.09      495.77     52.82 o 
   0   5  10       16.82       53.40     23.72 o 
   1   5  10        0.20       -4.05     27.90 o 
   2   5  10       23.26       30.51     39.39 o 
   3   5  10     1171.64     1291.87     97.61 o 
   4   5  10      312.32      274.86     48.51 o 
   5   5  10       88.97      127.92     39.48 o 
   6   5  10      136.90      193.62     45.87 o 
   7   5  10        0.46      -27.50     76.16 o 
  -8   6  10        0.16       19.10     71.48 o 
  -7   6  10        2.30      -59.30     77.18 o 
  -6   6  10       58.93      -37.67     49.40 o 
  -5   6  10        0.87      -60.65     60.65 o 
  -4   6  10      596.34      633.85     59.56 o 
  -3   6  10      287.36      237.51     40.07 o 
  -2   6  10      320.97      333.91     41.23 o 
  -1   6  10      301.96      251.40     41.19 o 
   0   6  10      932.66     1029.21    106.22 o 
   1   6  10      974.31      962.96     87.58 o 
   2   6  10      244.43      248.06     42.12 o 
   3   6  10      214.74      249.50     43.94 o 
   4   6  10       74.52      -20.59     64.02 o 
   5   6  10        4.27       15.36     60.48 o 
   6   6  10       43.70      -82.90     82.90 o 
   7   6  10        0.02       50.12     47.98 o 
  -7   7  10       18.75       88.53     38.68 o 
  -6   7  10       24.70       32.25     70.28 o 
  -5   7  10       51.83      -43.73     59.21 o 
  -4   7  10       57.31       91.38     35.21 o 
  -3   7  10      311.94      338.16     53.98 o 
  -2   7  10       40.75       23.52     49.20 o 
  -1   7  10      226.01      162.25     41.72 o 
   0   7  10        0.23       34.60     29.07 o 
   1   7  10       11.24       35.81     50.64 o 
   2   7  10       27.52        2.71     31.27 o 
   3   7  10        3.57        8.80     30.90 o 
   4   7  10       15.26       61.17     33.61 o 
   5   7  10       10.01        8.33     68.18 o 
   6   7  10       50.08      -27.88     70.15 o 
  -7   8  10        0.00      -19.13     83.38 o 
  -6   8  10       19.55       29.71     43.93 o 
  -5   8  10       15.70        0.00     54.80 o 
  -4   8  10       54.11       43.83     40.82 o 
  -3   8  10      131.41      146.90     40.92 o 
  -2   8  10      224.32      233.47     40.67 o 
  -1   8  10       21.38       38.60     52.26 o 
   0   8  10      583.05      520.18     64.30 o 
   1   8  10       73.11       88.80     35.89 o 
   2   8  10      353.10      338.21     48.88 o 
   3   8  10       32.49      -60.49     63.26 o 
   4   8  10       19.66      -41.16     67.38 o 
   5   8  10       15.71      -27.15     43.36 o 
  -6   9  10       20.20       -9.34     67.99 o 
  -5   9  10        1.12      -25.81     68.28 o 
  -4   9  10        0.12       16.03     49.42 o 
  -3   9  10        0.08       45.51     58.75 o 
  -2   9  10        8.69       29.24     52.71 o 
  -1   9  10       54.11       61.66     33.21 o 
   0   9  10       48.02       35.62     34.01 o 
   1   9  10       78.58      150.36     39.83 o 
   2   9  10       64.02      120.79     39.41 o 
   3   9  10        0.01      -69.35     69.35 o 
   4   9  10        1.19      -36.08     67.50 o 
   5   9  10        8.60        0.00     76.22 o 
  -5  10  10        0.45      -28.10     70.72 o 
  -4  10  10       44.63        0.00     74.66 o 
  -3  10  10       23.73       25.15     63.29 o 
  -2  10  10        0.24        8.12     53.27 o 
  -1  10  10        6.71       58.43     33.50 o 
   0  10  10      138.29       72.52     37.08 o 
   1  10  10        0.47        0.00     53.86 o 
   2  10  10       49.39       69.45     71.58 o 
   3  10  10        1.15       55.23     63.77 o 
   4  10  10       21.37       42.34     44.81 o 
  -4  11  10        0.23      148.88     41.77 o 
  -3  11  10        3.37      -67.97     67.97 o 
  -2  11  10       23.41       42.45     45.17 o 
  -1  11  10       52.85       49.66     51.40 o 
   0  11  10       48.89       61.50     56.58 o 
   1  11  10        0.54      -63.24     63.24 o 
   2  11  10        4.27      -19.20     65.11 o 
  -1  12  10        3.17       19.74     55.85 o 
  -2 -13  11        1.61        0.00     67.68 o 
  -1 -13  11        8.07      -82.70     82.70 o 
   0 -13  11        4.53      -31.83     45.23 o 
   1 -13  11        4.87      -63.25     63.25 o 
   2 -13  11       11.52      -18.69     67.40 o 
   3 -13  11       19.31       98.96     47.38 o 
  -3 -12  11        0.36        0.00     72.34 o 
  -2 -12  11        7.62       17.70     54.54 o 
  -1 -12  11        8.66      -59.57     68.61 o 
   0 -12  11       15.47       21.29     35.14 o 
   1 -12  11       42.45       39.26     43.57 o 
   2 -12  11      114.16       59.23     72.29 o 
   3 -12  11        6.15      -82.08     82.08 o 
   4 -12  11       18.63       45.97     63.03 o 
   5 -12  11       18.49      113.30     39.14 o 
  -5 -11  11       12.55       49.54     67.92 o 
  -4 -11  11       11.63      -86.52     86.52 o 
  -3 -11  11        1.89       50.89     65.69 o 
  -2 -11  11       52.74       99.36     36.42 o 
  -1 -11  11       76.60      141.22     37.01 o 
   0 -11  11        7.51       12.96     28.80 o 
   1 -11  11        8.23       22.49     43.06 o 
   2 -11  11       13.00      121.19     38.62 o 
   3 -11  11      104.00       39.74     66.97 o 
   4 -11  11      111.70      154.96     42.49 o 
   5 -11  11       28.94       18.04     63.80 o 
   6 -11  11       74.90       58.72     75.80 o 
  -5 -10  11       51.10        9.11     77.86 o 
  -4 -10  11       44.42       41.64     63.97 o 
  -3 -10  11      164.36      224.18     50.00 o 
  -2 -10  11       45.66       21.63     54.42 o 
  -1 -10  11        3.27       11.80     32.04 o 
   0 -10  11      450.36      487.22     80.00 o 
   1 -10  11        2.17        6.73     64.22 o 
   2 -10  11      187.51      197.94     39.08 o 
   3 -10  11        8.62       95.84     34.01 o 
   4 -10  11       50.30      112.09     40.11 o 
   5 -10  11       30.40       24.97     59.45 o 
   6 -10  11       10.05      -63.75     73.42 o 
  -6  -9  11       22.05        9.32     79.61 o 
  -5  -9  11        0.02       39.55     37.19 o 
  -4  -9  11      221.36     -108.37    108.37 o 
  -3  -9  11       54.38       62.74     33.13 o 
  -2  -9  11        0.95       -6.49     47.24 o 
  -1  -9  11       63.50      -30.84     54.81 o 
   0  -9  11       18.08       34.48     37.35 o 
   1  -9  11        8.66       12.07     45.15 o 
   2  -9  11      118.67      133.08     38.75 o 
   3  -9  11        4.69       -6.55     47.68 o 
   4  -9  11      230.13      187.30     48.71 o 
   5  -9  11        1.38      -30.80     60.62 o 
   6  -9  11       13.63       17.00     56.38 o 
   7  -9  11       22.75      153.83     47.90 o 
  -7  -8  11        0.26        9.73     68.13 o 
  -6  -8  11       46.94      -69.31     75.53 o 
  -5  -8  11        3.05        0.00     62.85 o 
  -4  -8  11       86.35       83.44     40.42 o 
  -3  -8  11      173.13       18.96     79.68 o 
  -2  -8  11        0.01      -29.18     53.81 o 
  -1  -8  11       50.45      -11.03     55.16 o 
   0  -8  11      299.44      328.89     28.23 o 
   1  -8  11      192.99      268.49     33.22 o 
   2  -8  11      389.64      321.35     44.86 o 
   3  -8  11      142.89      140.37     34.34 o 
   4  -8  11       15.47       45.32     50.57 o 
   5  -8  11        0.61       28.59     54.43 o 
   6  -8  11        8.52        7.97     65.21 o 
   7  -8  11       12.90        0.00     81.86 o 
  -7  -7  11       14.75       18.30     72.05 o 
  -6  -7  11        0.08      -24.25     64.16 o 
  -5  -7  11       18.31       61.34     33.88 o 
  -4  -7  11       17.94      -40.32     40.32 o 
  -3  -7  11       15.47       34.41     48.66 o 
  -2  -7  11        0.06      -59.62     59.62 o 
  -1  -7  11      301.33      342.64     42.34 o 
   0  -7  11      174.12      203.96     28.14 o 
   1  -7  11       78.88       26.69     32.65 o 
   2  -7  11       22.42        0.00     40.64 o 
   3  -7  11        4.06       32.30     30.09 o 
   4  -7  11       23.83      -11.85     47.40 o 
   5  -7  11       57.99       11.34     37.18 o 
   6  -7  11       45.67       15.96     37.37 o 
   7  -7  11       35.80      -16.85     60.74 o 
   8  -7  11        2.04      -74.48     74.48 o 
  -8  -6  11       35.00       67.50     46.98 o 
  -7  -6  11        0.70      -25.93     65.25 o 
  -6  -6  11        0.02       -7.58     55.16 o 
  -5  -6  11      108.53      -13.30     60.23 o 
  -4  -6  11       62.93       57.80     33.62 o 
  -3  -6  11       46.42       36.54     46.40 o 
  -2  -6  11        0.35      -23.65     43.61 o 
  -1  -6  11      175.05      195.02     32.55 o 
   0  -6  11        0.31       37.18     20.13 o 
   1  -6  11       30.25       12.87     37.16 o 
   2  -6  11      159.68      210.50     30.46 o 
   3  -6  11       75.82      109.99     26.25 o 
   4  -6  11       68.35       23.59     35.46 o 
   5  -6  11       11.55       21.32     34.12 o 
   6  -6  11       15.90      -56.58     66.34 o 
   7  -6  11        1.74      -65.52     65.52 o 
   8  -6  11        4.53       18.39     68.81 o 
  -8  -5  11        2.28      -78.72     78.72 o 
  -7  -5  11       19.58       24.63     71.10 o 
  -6  -5  11        3.45       14.29     58.93 o 
  -5  -5  11      108.82       74.65     39.00 o 
  -4  -5  11       26.99       16.29     40.99 o 
  -3  -5  11      262.87      235.56     36.24 o 
  -2  -5  11      262.05      224.77     30.04 o 
  -1  -5  11     1541.03     1679.70     89.29 o 
   0  -5  11     1074.51     1117.23     51.28 o 
   1  -5  11     2009.69     1998.61     94.88 o 
   2  -5  11      434.94      414.68     37.46 o 
   3  -5  11      701.81      636.98     57.51 o 
   4  -5  11       85.27       46.43     54.35 o 
   5  -5  11       25.32      -23.59     54.69 o 
   6  -5  11      880.78      780.92     73.89 o 
   7  -5  11       63.29       93.41     43.75 o 
   8  -5  11      192.71      191.37     49.01 o 
  -8  -4  11       39.03       36.20     68.92 o 
  -7  -4  11       11.24      -31.42     67.56 o 
  -6  -4  11       11.93       33.97     49.46 o 
  -5  -4  11       13.41        0.00     47.66 o 
  -4  -4  11       58.56       45.64     50.46 o 
  -3  -4  11      304.95      284.79     34.81 o 
  -2  -4  11      965.44      770.78     63.45 o 
  -1  -4  11      274.16      346.25     36.90 o 
   0  -4  11      343.30      315.55     22.71 o 
   1  -4  11       42.35       10.54     33.89 o 
   2  -4  11      329.55      386.11     37.51 o 
   3  -4  11      757.29      654.18     60.62 o 
   4  -4  11       12.25        8.39     27.99 o 
   5  -4  11        3.81       45.27     46.67 o 
   6  -4  11       31.30      -39.33     69.98 o 
   7  -4  11       29.38       30.33     68.65 o 
   8  -4  11        1.80        8.74     61.19 o 
  -8  -3  11       29.44       -8.77     73.86 o 
  -7  -3  11       29.44      123.39     43.08 o 
  -6  -3  11      345.11      357.79     46.61 o 
  -5  -3  11       21.37      -59.46     59.46 o 
  -4  -3  11       19.95       -8.22     31.17 o 
  -3  -3  11      137.94      134.84     26.17 o 
  -2  -3  11       67.94       73.33     21.56 o 
  -1  -3  11      687.67      698.01     54.90 o 
   0  -3  11     2374.28     2307.20     99.82 o 
   1  -3  11      700.17      651.81     55.50 o 
   2  -3  11        0.39        7.14     36.42 o 
   3  -3  11      195.03      173.99     26.70 o 
   4  -3  11       79.13        0.00     49.05 o 
   5  -3  11      125.75      165.12     36.85 o 
   6  -3  11      795.03      969.63     93.28 o 
   7  -3  11       53.67       22.38     64.59 o 
   8  -3  11      129.61      210.88     49.22 o 
  -9  -2  11       53.85       84.65     51.14 o 
  -8  -2  11       62.84       55.04     47.13 o 
  -7  -2  11        3.12      -22.14     58.57 o 
  -6  -2  11       46.92       44.29     60.36 o 
  -5  -2  11      202.69      150.57     37.14 o 
  -4  -2  11      534.60      478.46     51.07 o 
  -3  -2  11       86.20      118.29     23.84 o 
  -2  -2  11     2102.17     1916.68     91.11 o 
  -1  -2  11        3.55       19.77     18.86 o 
   0  -2  11      217.89      208.13     15.56 o 
   1  -2  11       88.31      141.85     21.56 o 
   2  -2  11     1876.01     2059.98     90.05 o 
   3  -2  11       65.18       69.83     23.26 o 
   4  -2  11      953.76     1001.65     82.69 o 
   5  -2  11        3.26       43.47     52.12 o 
   6  -2  11      373.13      433.58     45.55 o 
   7  -2  11       32.68       14.83     66.32 o 
   8  -2  11        5.36       34.40     65.50 o 
  -9  -1  11       14.66       -9.74     82.08 o 
  -8  -1  11        7.13       42.17     49.90 o 
  -7  -1  11       38.33      -36.30     66.94 o 
  -6  -1  11      441.37      378.48     52.91 o 
  -5  -1  11       44.10      -59.26     59.26 o 
  -4  -1  11     1014.80     1151.12     85.29 o 
  -3  -1  11        3.12        7.70     38.11 o 
  -2  -1  11       25.04        3.34     31.91 o 
  -1  -1  11        0.35        0.00     25.68 o 
   0  -1  11      153.05      139.26     14.51 o 
   1  -1  11        0.55      -27.86     27.86 o 
   2  -1  11      136.04       83.30     23.24 o 
   3  -1  11       40.56       -3.95     37.29 o 
   4  -1  11      188.32      168.94     35.50 o 
   5  -1  11      293.69      378.49     43.58 o 
   6  -1  11       68.75       71.18     38.72 o 
   7  -1  11      185.56       67.08     84.65 o 
   8  -1  11        8.33        8.65     67.54 o 
  -9   0  11        2.35      -69.15     69.15 o 
  -8   0  11        1.02      -50.32     71.17 o 
  -7   0  11       71.01       92.87     40.84 o 
  -6   0  11      206.51      193.69     39.62 o 
  -5   0  11       44.77       10.57     61.17 o 
  -4   0  11      962.46      996.58     78.75 o 
  -3   0  11     1317.69     1326.13     79.89 o 
  -2   0  11      409.64      329.79     38.12 o 
  -1   0  11     1487.87     1461.74     76.56 o 
   0   0  11       22.71      -39.27     39.27 o 
   1   0  11      419.67      341.67     41.76 o 
   2   0  11      125.03      136.54     23.26 o 
   3   0  11     1856.75     1625.55     91.99 o 
   4   0  11      333.02      334.83     40.53 o 
   5   0  11      213.43      180.89     37.63 o 
   6   0  11        0.06       19.49     56.26 o 
   7   0  11        8.99       30.28     65.99 o 
   8   0  11       14.90       17.55     65.65 o 
  -9   1  11        0.10      -82.34     82.34 o 
  -8   1  11       38.75       25.26     83.77 o 
  -7   1  11      142.51      183.77     42.36 o 
  -6   1  11      461.60      399.07     47.69 o 
  -5   1  11       90.74       42.85     54.62 o 
  -4   1  11      256.59      243.52     41.22 o 
  -3   1  11      138.96      193.56     28.41 o 
  -2   1  11      886.75     1175.46     71.82 o 
  -1   1  11      364.34      339.11     28.33 o 
   0   1  11      177.74      151.66     15.79 o 
   1   1  11     1373.11     1330.00     77.55 o 
   2   1  11      987.25      871.57     64.18 o 
   3   1  11      130.76      119.00     25.63 o 
   4   1  11       21.31        4.92     40.26 o 
   5   1  11       20.89       11.48     47.33 o 
   6   1  11       11.09      -20.06     62.38 o 
   7   1  11        0.53      -66.80     66.80 o 
   8   1  11        5.26      -17.95     75.10 o 
  -9   2  11      109.88       50.73     55.76 o 
  -8   2  11        9.66      -78.67     78.67 o 
  -7   2  11       57.13       29.75     62.22 o 
  -6   2  11        0.03       38.56     49.78 o 
  -5   2  11        3.91       16.64     48.05 o 
  -4   2  11       39.98      -24.02     50.15 o 
  -3   2  11      549.65      561.39     56.06 o 
  -2   2  11      175.61      152.44     24.69 o 
  -1   2  11       70.52      102.72     21.40 o 
   0   2  11      218.84      229.43     20.72 o 
   1   2  11      118.63      170.25     22.93 o 
   2   2  11      643.87      623.80     61.68 o 
   3   2  11      435.83      500.47     49.47 o 
   4   2  11       94.36      140.15     27.52 o 
   5   2  11      149.50      139.08     39.40 o 
   6   2  11        1.25       14.91     36.41 o 
   7   2  11        3.65        8.04     65.82 o 
   8   2  11        0.08      -18.51     70.50 o 
  -8   3  11       15.74      -86.42     86.42 o 
  -7   3  11      163.22      190.01     45.86 o 
  -6   3  11      136.98      114.00     42.27 o 
  -5   3  11       55.50       40.54     47.41 o 
  -4   3  11       72.90       71.75     30.36 o 
  -3   3  11        0.23       18.00     30.53 o 
  -2   3  11      908.94      950.53     75.55 o 
  -1   3  11      729.16      669.71     64.20 o 
   0   3  11      925.02      757.84     47.52 o 
   1   3  11     1075.90      963.31     71.21 o 
   2   3  11      158.04      180.57     27.46 o 
   3   3  11      161.54      168.93     32.91 o 
   4   3  11       26.30       49.89     28.80 o 
   5   3  11       85.66      109.00     36.36 o 
   6   3  11        5.18       21.92     52.19 o 
   7   3  11       78.83       50.37     65.02 o 
   8   3  11       16.55      -48.07     82.14 o 
  -8   4  11        2.92      -36.17     59.99 o 
  -7   4  11       79.12       31.72     71.80 o 
  -6   4  11       13.04      -62.58     67.06 o 
  -5   4  11      186.06      241.27     40.29 o 
  -4   4  11      109.70      -65.78     65.78 o 
  -3   4  11        0.03       39.06     43.67 o 
  -2   4  11      361.25      334.01     36.58 o 
  -1   4  11      267.32      269.57     31.59 o 
   0   4  11       82.64       59.56     18.93 o 
   1   4  11      107.07      132.72     27.06 o 
   2   4  11       48.13       84.01     30.87 o 
   3   4  11       24.81        0.00     43.07 o 
   4   4  11      197.48      243.20     38.57 o 
   5   4  11        0.29       -6.78     52.11 o 
   6   4  11        0.02       56.35     33.31 o 
   7   4  11        2.70      -89.54     89.54 o 
  -8   5  11        5.80      -12.07     49.78 o 
  -7   5  11      108.87       17.77     50.64 o 
  -6   5  11        4.62      106.90     36.67 o 
  -5   5  11       22.77       30.75     36.13 o 
  -4   5  11       22.24       77.79     34.86 o 
  -3   5  11       39.31       52.64     33.09 o 
  -2   5  11      989.67     1133.61     86.35 o 
  -1   5  11       16.12       45.35     26.08 o 
   0   5  11      550.71      539.06     37.97 o 
   1   5  11      207.77      228.75     31.56 o 
   2   5  11     1944.33     1963.37    119.60 o 
   3   5  11      397.13      423.47     44.56 o 
   4   5  11       81.65      -38.86     54.95 o 
   5   5  11      189.49      149.89     43.27 o 
   6   5  11       95.72       49.42     69.89 o 
   7   5  11        5.88        0.00     60.45 o 
  -8   6  11       35.06       29.44     74.10 o 
  -7   6  11       60.99       52.41     60.52 o 
  -6   6  11      134.53      140.35     44.83 o 
  -5   6  11        2.42      -42.02     64.19 o 
  -4   6  11        2.83       31.80     46.30 o 
  -3   6  11      405.17      279.39     47.96 o 
  -2   6  11     1058.36      799.00     76.28 o 
  -1   6  11      118.83      108.45     36.56 o 
   0   6  11     1372.75     1146.40     64.17 o 
   1   6  11        0.00       30.78     25.39 o 
   2   6  11      184.90      199.02     39.11 o 
   3   6  11        5.87      -44.72     58.20 o 
   4   6  11       34.84       75.55     34.06 o 
   5   6  11        0.01      -64.81     64.81 o 
   6   6  11       20.75      -83.13     83.13 o 
  -7   7  11        2.33      -18.50     66.72 o 
  -6   7  11       36.50      -16.67     63.46 o 
  -5   7  11       11.31       37.80     63.70 o 
  -4   7  11       59.65      -20.81     55.07 o 
  -3   7  11      172.70      116.49     44.55 o 
  -2   7  11       26.97      -18.49     33.52 o 
  -1   7  11      346.94      325.26     44.71 o 
   0   7  11       35.09       21.19     30.09 o 
   1   7  11       14.89      -24.68     48.59 o 
   2   7  11      257.15      176.21     44.14 o 
   3   7  11        6.16       39.20     37.05 o 
   4   7  11        1.88       53.89     63.01 o 
   5   7  11        0.01      -25.52     60.76 o 
   6   7  11       12.15      -66.23     72.67 o 
  -7   8  11        0.73        0.00     76.25 o 
  -6   8  11        3.67      -79.99     79.99 o 
  -5   8  11        0.11       32.76     59.06 o 
  -4   8  11        0.48       45.52     49.17 o 
  -3   8  11      172.65      110.16     41.73 o 
  -2   8  11      308.88      393.99     49.05 o 
  -1   8  11      816.61      989.04     96.80 o 
   0   8  11      138.88      159.17     40.95 o 
   1   8  11       75.56       85.54     36.00 o 
   2   8  11       10.59       71.35     36.31 o 
   3   8  11        0.92      -69.33     69.33 o 
   4   8  11       31.39       42.08     67.85 o 
   5   8  11        8.23       71.17     38.74 o 
  -6   9  11        1.16       33.01     44.44 o 
  -5   9  11       35.89       -8.89     71.69 o 
  -4   9  11        5.07      -24.92     59.33 o 
  -3   9  11        4.64      -69.57     69.57 o 
  -2   9  11      165.51      159.71     41.61 o 
  -1   9  11      118.18      131.64     36.75 o 
   0   9  11       48.64      -30.49     48.92 o 
   1   9  11        3.38      -38.29     56.79 o 
   2   9  11        2.51       55.00     38.27 o 
   3   9  11       69.47       51.22     69.35 o 
   4   9  11       23.91      -36.81     65.07 o 
  -5  10  11       12.44        0.00     71.02 o 
  -4  10  11        0.52      -65.61     65.61 o 
  -3  10  11       73.93      126.55     40.43 o 
  -2  10  11       10.70       90.28     38.73 o 
  -1  10  11      136.39      124.89     44.43 o 
   0  10  11       14.49      -43.30     43.30 o 
   1  10  11        2.75       42.50     58.28 o 
   2  10  11        5.41      -17.74     63.95 o 
   3  10  11        3.20      -56.33     79.66 o 
  -4  11  11        4.46        9.96     69.70 o 
  -3  11  11       10.55       81.94     38.00 o 
  -2  11  11        0.15      -55.90     68.46 o 
  -1  11  11        3.43      -27.68     61.90 o 
   0  11  11       12.50       63.38     28.01 o 
   1  11  11        6.41      -74.69     74.69 o 
   2  11  11        0.29        0.00     75.78 o 
  -2 -13  12        3.10      -40.01     74.85 o 
  -1 -13  12        6.58      -28.97     64.78 o 
   0 -13  12       38.13       57.04     35.31 o 
   1 -13  12        8.86       53.21     42.73 o 
   2 -13  12       70.79       48.38     74.32 o 
   3 -13  12        4.80       38.41     41.16 o 
  -3 -12  12        0.75      -47.86     70.99 o 
  -2 -12  12        2.41       18.16     55.96 o 
  -1 -12  12       24.72       17.48     65.40 o 
   0 -12  12       32.09       31.72     36.37 o 
   1 -12  12        1.28       -8.64     69.66 o 
   2 -12  12        0.74      -61.45     67.43 o 
   3 -12  12       49.38       45.39     62.23 o 
   4 -12  12        1.10      -76.86     76.86 o 
   5 -12  12        0.79      -60.87     78.58 o 
  -4 -11  12       10.08      -65.49     78.83 o 
  -3 -11  12       28.64       17.42     65.20 o 
  -2 -11  12       47.70       57.56     67.30 o 
  -1 -11  12        6.34       87.91     33.47 o 
   0 -11  12       12.74      -49.27     49.27 o 
   1 -11  12       16.61      -74.81     74.81 o 
   2 -11  12       13.41        0.00     51.53 o 
   3 -11  12       11.04       -8.26     63.48 o 
   4 -11  12        3.51       -8.74     70.45 o 
   5 -11  12       37.04       36.13     48.67 o 
   6 -11  12        4.50        0.00     65.77 o 
  -5 -10  12       10.74        0.00     79.36 o 
  -4 -10  12      152.93      179.82     50.18 o 
  -3 -10  12      102.73       88.27     40.17 o 
  -2 -10  12        1.41      -22.31     53.10 o 
  -1 -10  12      474.30      475.44     53.31 o 
   0 -10  12       52.12       67.34     26.31 o 
   1 -10  12      332.68      292.27     43.77 o 
   2 -10  12       39.05       67.83     35.16 o 
   3 -10  12      156.17      203.17     36.63 o 
   4 -10  12       15.85       16.03     59.98 o 
   5 -10  12        6.81       43.31     55.46 o 
   6 -10  12       16.22     -112.76    112.76 o 
  -6  -9  12       38.52       56.99     65.80 o 
  -5  -9  12        2.71       34.27     61.78 o 
  -4  -9  12       16.22       33.59     37.41 o 
  -3  -9  12      130.27       36.00     80.51 o 
  -2  -9  12       20.39       33.59     54.16 o 
  -1  -9  12      422.63      397.52     47.09 o 
   0  -9  12       12.73        4.05     34.12 o 
   1  -9  12        1.76      -54.41     54.41 o 
   2  -9  12       98.02       52.06     58.20 o 
   3  -9  12      444.98      511.37     50.90 o 
   4  -9  12        4.80       72.60     35.29 o 
   5  -9  12        0.06      -24.09     57.36 o 
   6  -9  12        0.00      -18.97     42.75 o 
   7  -9  12       28.83       54.71     45.13 o 
  -7  -8  12       49.65       59.52     49.21 o 
  -6  -8  12        0.08       49.30     38.49 o 
  -5  -8  12        5.93       13.58     43.73 o 
  -4  -8  12        4.62        7.14     49.96 o 
  -3  -8  12      114.68      186.76     36.87 o 
  -2  -8  12       41.87       43.89     32.76 o 
  -1  -8  12      511.81      542.45     49.78 o 
   0  -8  12      326.71      434.34     32.14 o 
   1  -8  12      713.34      649.15     69.65 o 
   2  -8  12      111.03      123.68     34.52 o 
   3  -8  12       32.79        6.26     53.47 o 
   4  -8  12       55.31       27.16     67.90 o 
   5  -8  12       13.30      -59.34     59.34 o 
   6  -8  12       81.09      110.48     48.74 o 
   7  -8  12       48.07       27.91     47.00 o 
  -7  -7  12        0.58      -85.11     85.11 o 
  -6  -7  12        0.73        0.00     73.06 o 
  -5  -7  12        0.20      -51.42     64.46 o 
  -4  -7  12       31.03       22.50     37.94 o 
  -3  -7  12       23.07      -58.08     58.08 o 
  -2  -7  12      112.57       79.38     36.02 o 
  -1  -7  12       57.50       20.52     41.05 o 
   0  -7  12       62.21       55.03     32.84 o 
   1  -7  12      149.68      120.77     33.66 o 
   2  -7  12      344.38      320.60     41.35 o 
   3  -7  12        2.73       19.66     30.89 o 
   4  -7  12      138.68      196.78     39.16 o 
   5  -7  12       36.68       28.00     47.47 o 
   6  -7  12        2.30       15.71     58.80 o 
   7  -7  12       12.16      -17.72     60.11 o 
   8  -7  12       21.38       30.03     75.58 o 
  -7  -6  12       62.27       49.25     45.62 o 
  -6  -6  12        0.40       -7.77     49.77 o 
  -5  -6  12       21.81       34.23     55.20 o 
  -4  -6  12        0.02       36.37     51.43 o 
  -3  -6  12       79.68      -39.79     39.79 o 
  -2  -6  12       17.26      -34.57     48.14 o 
  -1  -6  12      466.69      452.63     38.82 o 
   0  -6  12       25.12       13.47     27.72 o 
   1  -6  12        0.24      -18.50     44.37 o 
   2  -6  12       47.16       47.97     31.84 o 
   3  -6  12       80.65       31.71     54.92 o 
   4  -6  12      124.62      105.59     35.38 o 
   5  -6  12        8.90      -19.80     57.15 o 
   6  -6  12       31.63      -63.45     63.45 o 
   7  -6  12       16.89      -17.00     64.74 o 
   8  -6  12       16.83       48.33     77.93 o 
  -8  -5  12       10.24      -95.16     95.16 o 
  -7  -5  12        0.73      -33.65     69.37 o 
  -6  -5  12        5.60      -12.60     41.78 o 
  -5  -5  12        1.61      -25.69     57.45 o 
  -4  -5  12      441.57      389.06     45.79 o 
  -3  -5  12       18.71      -39.94     55.60 o 
  -2  -5  12      509.14      588.10     51.70 o 
  -1  -5  12      155.21      205.66     28.99 o 
   0  -5  12      119.62      106.57     19.72 o 
   1  -5  12       44.61       21.02     39.67 o 
   2  -5  12      592.03      644.07     58.10 o 
   3  -5  12        1.66       19.66     44.51 o 
   4  -5  12        3.30      -50.32     50.32 o 
   5  -5  12      542.27      471.24     48.09 o 
   6  -5  12        1.90      -21.54     59.63 o 
   7  -5  12       87.14      207.85     42.13 o 
   8  -5  12        6.69      -18.80     71.59 o 
  -8  -4  12       48.99       -9.26     63.48 o 
  -7  -4  12       49.67       38.01     48.50 o 
  -6  -4  12      356.03      378.24     50.41 o 
  -5  -4  12        8.17      -60.16     60.16 o 
  -4  -4  12      247.89      251.65     41.37 o 
  -3  -4  12      431.84      455.67     39.65 o 
  -2  -4  12        1.67      -40.21     40.21 o 
  -1  -4  12      488.31      471.20     45.79 o 
   0  -4  12     1376.15     1509.39     57.90 o 
   1  -4  12      439.57      408.48     41.13 o 
   2  -4  12       45.26       -4.16     41.77 o 
   3  -4  12      614.87      604.66     60.79 o 
   4  -4  12      287.13      255.01     39.80 o 
   5  -4  12      527.37      716.58     65.09 o 
   6  -4  12      572.87      495.58     54.07 o 
   7  -4  12       42.56       40.10     64.65 o 
   8  -4  12       66.69       55.29     63.84 o 
  -8  -3  12       10.54       35.93     68.41 o 
  -7  -3  12       63.62      113.54     45.30 o 
  -6  -3  12       12.91      -63.90     63.90 o 
  -5  -3  12      722.74      702.45     68.29 o 
  -4  -3  12      109.10       50.24     58.59 o 
  -3  -3  12        0.22       -4.37     46.48 o 
  -2  -3  12      723.43      779.97     64.82 o 
  -1  -3  12        0.04      -36.82     36.82 o 
   0  -3  12        0.75       16.11     15.09 o 
   1  -3  12       71.52       80.30     22.84 o 
   2  -3  12      409.36      357.01     35.36 o 
   3  -3  12      358.96      340.43     35.61 o 
   4  -3  12      362.63      338.47     38.51 o 
   5  -3  12      673.08      604.04     52.10 o 
   6  -3  12        1.13       11.71     37.02 o 
   7  -3  12        8.18       71.10     38.45 o 
   8  -3  12       29.61       18.22     71.72 o 
  -8  -2  12      116.80        8.78     83.80 o 
  -7  -2  12      123.07      143.33     46.07 o 
  -6  -2  12      769.61      790.53     72.41 o 
  -5  -2  12      205.35      154.52     42.10 o 
  -4  -2  12       39.06       48.45     51.28 o 
  -3  -2  12      125.16       73.96     29.82 o 
  -2  -2  12      157.94      154.12     26.23 o 
  -1  -2  12        0.72       13.56     33.90 o 
   0  -2  12        0.15       11.79     13.06 o 
   1  -2  12      199.93      169.53     24.27 o 
   2  -2  12        0.57      -11.10     32.04 o 
   3  -2  12       22.20       47.31     24.12 o 
   4  -2  12       79.20       83.34     30.05 o 
   5  -2  12      727.62      708.47     71.11 o 
   6  -2  12        5.71      -51.76     51.76 o 
   8  -2  12       27.76      -80.72     80.72 o 
  -9  -1  12        1.89       59.83     73.28 o 
  -8  -1  12       23.33      -25.99     75.03 o 
  -7  -1  12        0.17       37.45     65.72 o 
  -6  -1  12       63.68        0.00     65.12 o 
  -5  -1  12       20.45       33.22     48.90 o 
  -4  -1  12       49.91       14.27     51.46 o 
  -3  -1  12      328.59      256.25     31.79 o 
  -2  -1  12      779.05      810.26     64.90 o 
  -1  -1  12     1560.35     1615.31     82.83 o 
   0  -1  12        5.80       33.91     20.80 o 
   1  -1  12      956.56     1178.55     68.94 o 
   2  -1  12      178.52      124.44     22.97 o 
   3  -1  12      689.34      656.64     61.00 o 
   4  -1  12      203.16      215.20     36.61 o 
   5  -1  12      907.74      886.31     82.33 o 
   6  -1  12       90.22       53.81     39.34 o 
   7  -1  12      108.29      -23.01     73.95 o 
   8  -1  12       80.03      144.32     41.95 o 
  -9   0  12        1.32      -79.38     89.85 o 
  -8   0  12       28.40       77.61     47.47 o 
  -7   0  12      233.00       59.68     82.40 o 
  -6   0  12       11.91      -37.37     37.37 o 
  -5   0  12      994.75     1068.16     88.03 o 
  -4   0  12      102.57      130.60     33.03 o 
  -3   0  12      194.46      218.59     32.56 o 
  -2   0  12        9.77        7.33     33.97 o 
  -1   0  12     2316.28     2714.09    106.85 o 
   0   0  12      247.56      215.95     17.24 o 
   1   0  12     2129.54     2146.44     98.88 o 
   2   0  12       35.59      -42.22     42.22 o 
   3   0  12       76.71       43.02     47.91 o 
   4   0  12      171.92      223.99     34.86 o 
   5   0  12       88.56       46.28     53.65 o 
   6   0  12      247.47      230.56     43.71 o 
   7   0  12       17.46       46.75     57.26 o 
   8   0  12      123.08      154.18     51.43 o 
  -8   1  12       19.51      -82.19     82.19 o 
  -7   1  12       17.38       41.84     36.27 o 
  -6   1  12       13.19       47.30     33.27 o 
  -5   1  12       46.64       38.46     33.65 o 
  -4   1  12        0.63      -47.59     47.59 o 
  -3   1  12       73.10      100.40     27.46 o 
  -2   1  12      372.88      426.75     41.52 o 
  -1   1  12        2.45       21.24     31.27 o 
   0   1  12      324.03      315.07     26.12 o 
   1   1  12      202.77      203.02     26.31 o 
   2   1  12        1.06       -3.96     36.12 o 
   3   1  12        8.41        4.49     45.58 o 
   4   1  12      100.63       84.15     36.52 o 
   5   1  12      393.37      389.55     44.54 o 
   6   1  12       35.34      -38.55     39.01 o 
   7   1  12      145.62      119.93     47.36 o 
   8   1  12       53.77       94.66     46.33 o 
  -8   2  12       18.09        8.78     68.59 o 
  -7   2  12       13.30       85.16     35.28 o 
  -6   2  12        7.36       46.48     54.35 o 
  -5   2  12      424.08      398.49     46.90 o 
  -4   2  12      102.72      112.41     30.72 o 
  -3   2  12       27.41      -13.38     51.82 o 
  -2   2  12      113.27      109.05     24.04 o 
  -1   2  12       82.33      116.89     23.85 o 
   0   2  12       23.42       11.66     23.30 o 
   1   2  12       48.50        7.78     39.66 o 
   2   2  12       60.92       55.72     26.97 o 
   3   2  12       99.78       89.94     31.80 o 
   4   2  12       47.42      -48.97     55.76 o 
   5   2  12       29.58       -6.25     54.86 o 
   6   2  12       57.36      -14.39     54.81 o 
   7   2  12        3.67       -8.28     69.73 o 
   8   2  12       43.47       48.81     47.78 o 
  -8   3  12       84.90       46.18     54.97 o 
  -7   3  12        1.10        7.85     64.30 o 
  -6   3  12        0.78      -57.88     57.88 o 
  -5   3  12        0.34      -54.53     54.53 o 
  -4   3  12      127.20       41.01     38.26 o 
  -3   3  12       25.63        4.76     43.88 o 
  -2   3  12      339.54      299.10     34.59 o 
  -1   3  12        4.77      -41.92     41.92 o 
   0   3  12      148.71      168.55     40.18 o 
   1   3  12      155.25      175.57     28.28 o 
   2   3  12      102.02      108.91     27.28 o 
   3   3  12        5.78       26.37     28.99 o 
   4   3  12      641.22      678.58     61.76 o 
   5   3  12        0.21      -59.81     59.81 o 
   6   3  12       40.96       52.86     56.00 o 
   7   3  12        1.59       34.54     50.35 o 
   8   3  12       20.14      -39.41     84.75 o 
  -8   4  12       10.85      -76.88     76.88 o 
  -7   4  12       86.53      195.54     43.05 o 
  -6   4  12        0.17        0.00     58.32 o 
  -5   4  12      127.21      141.59     39.27 o 
  -4   4  12       76.38       87.49     35.22 o 
  -3   4  12        1.11       41.12     45.97 o 
  -2   4  12        1.60      -41.05     41.05 o 
  -1   4  12      138.13      109.96     28.13 o 
   0   4  12      531.53      576.60     39.70 o 
   1   4  12       86.45       42.29     43.83 o 
   2   4  12      646.96      739.15     63.99 o 
   3   4  12      128.96      104.93     36.17 o 
   4   4  12       12.98      -31.14     57.42 o 
   5   4  12       11.22        7.04     54.95 o 
   6   4  12        8.30       15.97     59.74 o 
   7   4  12       18.60       42.75     46.48 o 
  -8   5  12       96.32       90.60     53.06 o 
  -7   5  12        2.76       51.10     33.85 o 
  -6   5  12        4.96       42.16     39.05 o 
  -5   5  12      173.74      -93.70     93.70 o 
  -4   5  12        0.75      -12.21     51.06 o 
  -3   5  12       20.91       59.98     32.81 o 
  -2   5  12      996.86     1062.55     87.07 o 
  -1   5  12       11.00      -10.17     42.53 o 
   0   5  12      333.30      290.28     26.82 o 
   1   5  12      648.82      657.26     67.08 o 
   2   5  12        2.53      -27.81     47.53 o 
   3   5  12        3.54      -24.29     50.08 o 
   4   5  12        7.04      -53.87     58.71 o 
   5   5  12      112.96      116.35     42.63 o 
   6   5  12       16.57      -10.92     43.20 o 
   7   5  12        2.92      -28.73     72.31 o 
  -7   6  12        2.84        7.68     44.47 o 
  -6   6  12       59.94       48.20     65.26 o 
  -5   6  12      234.03      307.53     44.69 o 
  -4   6  12       31.41       56.66     34.23 o 
  -3   6  12        6.42       49.90     30.96 o 
  -2   6  12       67.87       34.84     35.20 o 
  -1   6  12     1125.10     1052.77     91.96 o 
   0   6  12       18.93       -7.23     33.24 o 
   1   6  12     1028.45     1067.06     93.87 o 
   2   6  12       21.67       18.43     53.21 o 
   3   6  12      293.87      305.14     38.15 o 
   4   6  12       15.78       14.63     48.51 o 
   5   6  12        5.61      -63.93     63.93 o 
   6   6  12        3.79        0.00     66.65 o 
  -7   7  12       66.56       75.90     78.24 o 
  -6   7  12       14.09       25.72     74.25 o 
  -5   7  12        0.33       31.23     59.45 o 
  -4   7  12        5.96       55.47     35.41 o 
  -3   7  12      339.51      340.44     43.37 o 
  -2   7  12      112.39       63.37     38.67 o 
  -1   7  12      138.55       88.98     45.99 o 
   0   7  12        4.35      -34.70     34.70 o 
   1   7  12        8.68       -6.44     41.23 o 
   2   7  12        3.56      -27.17     69.27 o 
   3   7  12      123.47       71.98     40.44 o 
   4   7  12       23.11       55.74     62.19 o 
   5   7  12       20.55      -35.09     81.35 o 
   6   7  12        2.79       48.62     70.79 o 
  -6   8  12        2.60        0.00     44.21 o 
  -5   8  12       32.15      -50.65     71.62 o 
  -4   8  12        4.49      -39.22     64.20 o 
  -3   8  12       57.38      -22.20     64.10 o 
  -2   8  12       28.52       18.30     35.83 o 
  -1   8  12       61.86      -20.98     58.09 o 
   0   8  12      654.53      696.88     82.76 o 
   1   8  12      132.75      183.92     43.78 o 
   2   8  12       27.02       30.04     54.15 o 
   3   8  12       82.63       40.11     70.39 o 
   4   8  12       25.54       59.55     36.09 o 
   5   8  12       24.37      -85.98     85.98 o 
  -6   9  12       10.20        9.88     73.25 o 
  -5   9  12        4.88       27.44     40.93 o 
  -4   9  12       13.27       -8.57     69.08 o 
  -3   9  12      139.78       16.29     83.04 o 
  -2   9  12       10.90       31.49     59.96 o 
  -1   9  12      126.07       69.87     79.56 o 
   0   9  12        0.25       -5.72     33.59 o 
   1   9  12        1.33      -31.72     59.34 o 
   2   9  12        7.31       17.77     37.78 o 
   3   9  12        0.43       17.62     58.43 o 
   4   9  12       12.47      -37.90     78.13 o 
  -5  10  12        3.63       29.78     70.88 o 
  -4  10  12       27.34      -28.09     74.32 o 
  -3  10  12       11.06      -71.62     71.62 o 
  -2  10  12       22.51       37.28     39.45 o 
  -1  10  12        1.27      -76.44     76.44 o 
   0  10  12       37.54      -16.56     43.87 o 
   1  10  12       32.08       52.66     64.50 o 
   2  10  12       27.50       39.19     40.35 o 
   3  10  12        0.39        0.00     43.05 o 
  -3  11  12        0.03      -74.23     74.23 o 
  -2  11  12        2.64      -57.55     74.30 o 
  -1  11  12        0.93       19.01     67.22 o 
   0  11  12       51.76       33.16     53.64 o 
   1  11  12        0.13        9.69     63.54 o 
  -1 -13  13       35.61       19.56     80.66 o 
   0 -13  13       10.82       13.86     49.44 o 
   1 -13  13       12.34       41.49     41.49 o 
   2 -13  13        1.38      -67.25     67.25 o 
   3 -13  13        5.71      -10.09     77.54 o 
  -3 -12  13        0.00      -72.59     72.59 o 
  -2 -12  13        4.59       47.36     38.67 o 
  -1 -12  13        4.11        0.00     72.08 o 
   0 -12  13        0.02       -1.17     47.82 o 
   1 -12  13        4.27      -61.47     70.79 o 
   2 -12  13       12.17       35.69     52.02 o 
   3 -12  13       44.50      -55.33     74.92 o 
   4 -12  13        0.01      -68.44     68.44 o 
  -4 -11  13        3.98       18.98     62.94 o 
  -3 -11  13       15.01       26.54     85.33 o 
  -2 -11  13        0.29       78.84     35.84 o 
  -1 -11  13       79.88       75.74     43.54 o 
   0 -11  13       16.83       35.67     39.71 o 
   1 -11  13        4.91      -31.80     65.55 o 
   2 -11  13       28.25       83.35     39.90 o 
   3 -11  13       73.29       58.93     62.44 o 
   4 -11  13        2.31      -44.46     72.79 o 
   5 -11  13       15.18       -9.52     56.34 o 
  -5 -10  13       14.86       28.47     67.77 o 
  -4 -10  13       44.01       26.11     65.70 o 
  -3 -10  13       25.73       32.26     73.04 o 
  -2 -10  13        0.30      -67.83     67.83 o 
  -1 -10  13        0.76       36.30     46.49 o 
   0 -10  13      188.12      234.94     36.85 o 
   1 -10  13      295.73      283.51     46.74 o 
   2 -10  13      387.81      454.16     54.63 o 
   3 -10  13      188.20      191.11     43.96 o 
   4 -10  13      100.84       49.08     93.98 o 
   5 -10  13       10.24       52.96     61.16 o 
   6 -10  13        0.00      -64.59     64.59 o 
  -6  -9  13        1.22      -48.53     63.65 o 
  -5  -9  13       13.34      -35.10     72.35 o 
  -4  -9  13        2.69      -71.90     71.90 o 
  -3  -9  13      101.63      157.61     41.82 o 
  -2  -9  13      126.60      100.21     44.31 o 
  -1  -9  13       36.45       53.40     34.54 o 
   0  -9  13       23.30       30.86     27.27 o 
   1  -9  13      147.84      189.38     36.95 o 
   2  -9  13       48.26       -6.68     58.62 o 
   3  -9  13        5.90       21.09     55.79 o 
   4  -9  13       96.97       77.55     43.35 o 
   5  -9  13       42.85       35.17     41.01 o 
   6  -9  13       32.92        9.03     66.94 o 
   7  -9  13        5.90      -69.96     91.05 o 
  -6  -8  13        1.86       36.24     69.01 o 
  -5  -8  13       13.65      -32.52     72.72 o 
  -4  -8  13       37.27       40.94     38.69 o 
  -3  -8  13       17.49       40.29     59.30 o 
  -2  -8  13        6.74       42.78     38.00 o 
  -1  -8  13        5.38       23.70     45.12 o 
   0  -8  13      269.57      261.94     39.56 o 
   1  -8  13        5.11       35.25     40.70 o 
   2  -8  13      232.28      252.60     37.29 o 
   3  -8  13       26.15      -12.89     51.55 o 
   4  -8  13       26.55       83.69     32.47 o 
   5  -8  13       33.98        7.66     53.62 o 
   6  -8  13       13.98      -50.99     65.83 o 
   7  -8  13        9.58       37.94     68.40 o 
  -7  -7  13        2.70       47.81     69.61 o 
  -6  -7  13       37.33      101.88     43.36 o 
  -5  -7  13       13.49      -37.81     45.99 o 
  -4  -7  13       44.59       20.34     53.81 o 
  -3  -7  13        2.85       36.88     49.93 o 
  -2  -7  13      191.21      179.84     38.27 o 
  -1  -7  13       12.03       21.43     46.71 o 
   0  -7  13        2.44       23.35     56.21 o 
   1  -7  13        0.01       22.81     27.75 o 
   2  -7  13       69.36       78.38     30.51 o 
   3  -7  13        4.19       66.09     29.43 o 
   4  -7  13       17.38      -38.91     59.43 o 
   5  -7  13      115.86       35.97     67.86 o 
   6  -7  13        0.61      -67.35     67.35 o 
   7  -7  13       28.76       18.11     77.89 o 
  -7  -6  13        3.12       63.44     70.79 o 
  -6  -6  13       48.28      106.22     44.54 o 
  -5  -6  13      135.04       99.97     36.73 o 
  -4  -6  13      193.27      204.76     39.96 o 
  -3  -6  13       53.88       45.21     50.55 o 
  -2  -6  13      165.90      150.78     34.92 o 
  -1  -6  13        6.81       14.59     40.39 o 
   0  -6  13        6.79      -20.86     30.49 o 
   1  -6  13        0.79        4.84     39.64 o 
   2  -6  13      172.09      174.29     37.48 o 
   3  -6  13       12.88       21.99     51.56 o 
   4  -6  13      110.51       88.51     35.31 o 
   5  -6  13      206.49      148.72     44.89 o 
   6  -6  13       52.62       15.36     71.22 o 
   7  -6  13        6.38      -52.21     67.40 o 
   8  -6  13        3.55       54.96     47.65 o 
  -8  -5  13        3.19      -59.07     86.96 o 
  -7  -5  13        2.68       34.57     75.33 o 
  -6  -5  13        9.50        6.49     39.23 o 
  -5  -5  13      132.40       99.79     40.62 o 
  -4  -5  13        2.56      -46.95     51.16 o 
  -3  -5  13      102.49       96.42     35.67 o 
  -2  -5  13      232.47      276.97     37.22 o 
  -1  -5  13      690.66      711.20     63.17 o 
   0  -5  13       16.55       22.80     16.28 o 
   1  -5  13      783.03      857.89     73.17 o 
   2  -5  13        3.00      -28.21     36.42 o 
   3  -5  13      348.09      435.12     48.11 o 
   4  -5  13      244.24      238.78     42.71 o 
   5  -5  13      196.34      225.47     49.40 o 
   6  -5  13       45.26       19.00     40.31 o 
   7  -5  13        5.84        0.00     41.50 o 
   8  -5  13        0.01      -84.86     84.86 o 
  -8  -4  13       10.89      -37.99     74.78 o 
  -7  -4  13       60.86       67.57     44.56 o 
  -6  -4  13       24.94      -50.66     63.50 o 
  -5  -4  13      766.73      777.22     74.63 o 
  -4  -4  13       26.97       11.06     49.47 o 
  -3  -4  13      380.57      455.11     49.22 o 
  -2  -4  13       31.09       14.88     26.71 o 
  -1  -4  13      532.62      541.67     49.24 o 
   0  -4  13       49.83       29.40     25.56 o 
   1  -4  13        6.23       -3.09     23.24 o 
   2  -4  13       35.41       66.10     25.81 o 
   3  -4  13      308.79      254.75     41.66 o 
   4  -4  13      357.23      329.86     42.15 o 
   5  -4  13     1180.91     1204.88    112.96 o 
   6  -4  13       26.64       15.39     41.87 o 
   7  -4  13       67.42       16.47     76.38 o 
   8  -4  13        3.92       -4.04     46.26 o 
  -8  -3  13       32.63      -11.86     51.71 o 
  -7  -3  13       68.22       99.84     42.03 o 
  -6  -3  13      224.73      239.27     51.46 o 
  -5  -3  13      757.73      759.37     77.03 o 
  -4  -3  13      352.34      334.75     44.55 o 
  -3  -3  13      310.44      358.30     36.73 o 
  -2  -3  13        5.34      -37.38     41.33 o 
  -1  -3  13      962.74     1152.59     75.44 o 
   0  -3  13      822.19      903.81     48.40 o 
   1  -3  13     1885.31     2011.55     96.07 o 
   2  -3  13        0.99       20.49     23.53 o 
   3  -3  13       29.83      -14.07     54.49 o 
   4  -3  13        0.71       80.03     29.55 o 
   5  -3  13      109.28      139.19     35.14 o 
   6  -3  13       78.45      102.83     35.27 o 
   7  -3  13       19.89       48.75     62.93 o 
   8  -3  13       25.14       75.99     43.99 o 
  -8  -2  13       69.20       50.34     46.62 o 
  -7  -2  13        8.06       54.94     64.24 o 
  -6  -2  13        5.08       64.11     38.88 o 
  -5  -2  13      335.99      317.93     49.44 o 
  -4  -2  13       67.14       40.86     50.56 o 
  -3  -2  13      663.06      583.97     56.36 o 
  -2  -2  13      212.16      217.18     30.95 o 
  -1  -2  13      455.13      503.75     43.09 o 
   0  -2  13      100.86       94.54     76.29 o 
   1  -2  13        9.12       26.39     35.96 o 
   2  -2  13      305.01      273.53     32.96 o 
   3  -2  13      214.56      257.22     29.85 o 
   4  -2  13      525.07      464.73     49.89 o 
   5  -2  13       21.38       24.29     52.94 o 
   6  -2  13        0.09       14.03     46.53 o 
   7  -2  13        4.90       58.98     39.71 o 
   8  -2  13      117.10      119.77     52.66 o 
  -8  -1  13        0.45       22.94     42.92 o 
  -7  -1  13      407.96      438.28     55.76 o 
  -6  -1  13        9.65       20.11     50.62 o 
  -5  -1  13      989.74      927.28     84.98 o 
  -4  -1  13      526.70      576.63     57.20 o 
  -3  -1  13      272.98      302.12     32.73 o 
  -2  -1  13      295.59      274.41     30.88 o 
  -1  -1  13      473.55      532.91     53.15 o 
   0  -1  13     2269.45     2126.86    121.21 o 
   1  -1  13      528.86      608.08     59.59 o 
   2  -1  13        0.52      -42.53     42.53 o 
   3  -1  13      206.22      204.11     29.86 o 
   4  -1  13        1.84       29.46     27.29 o 
   5  -1  13      357.98      353.31     46.89 o 
   6  -1  13       14.01       69.57     32.16 o 
   7  -1  13        0.19      -48.89     69.14 o 
   8  -1  13       44.71      116.55     51.94 o 
  -8   0  13      249.38      232.41     56.13 o 
  -7   0  13      116.74      168.80     44.03 o 
  -6   0  13      205.32      212.29     43.51 o 
  -5   0  13      154.51      149.13     38.51 o 
  -4   0  13      601.07      587.15     55.64 o 
  -3   0  13       68.52       30.99     47.48 o 
  -2   0  13      338.38      368.31     34.87 o 
  -1   0  13      429.31      351.84     37.65 o 
   0   0  13      108.97       68.63     18.17 o 
   1   0  13     1541.59     1608.19    107.31 o 
   2   0  13      271.81      297.06     33.23 o 
   3   0  13      159.99      201.70     32.72 o 
   4   0  13      437.49      538.82     52.67 o 
   5   0  13        1.83      -59.04     59.04 o 
   6   0  13       17.61      -14.37     60.11 o 
   7   0  13       53.47       24.85     44.48 o 
   8   0  13       20.77       77.52     41.41 o 
  -8   1  13       86.09      103.40     52.65 o 
  -7   1  13       17.39       -7.78     65.56 o 
  -6   1  13      417.91      377.02     52.04 o 
  -5   1  13      100.02      116.03     35.31 o 
  -4   1  13      442.91      524.97     48.42 o 
  -3   1  13      248.31      218.45     30.81 o 
  -2   1  13        9.07       -4.12     37.51 o 
  -1   1  13     2212.04     2375.20    106.29 o 
   0   1  13       41.07       51.17     15.36 o 
   1   1  13     1114.92     1081.73     78.27 o 
   2   1  13        5.40      -17.54     39.23 o 
   3   1  13      211.25      107.47     40.48 o 
   4   1  13       25.97       33.60     53.13 o 
   5   1  13      112.51      165.29     38.17 o 
   6   1  13       10.02      -14.79     61.86 o 
   7   1  13       47.82       25.50     67.46 o 
   8   1  13        1.61       38.97     66.08 o 
  -8   2  13       90.86      100.98     45.95 o 
  -7   2  13       86.99       55.45     78.02 o 
  -6   2  13        0.74       41.52     58.71 o 
  -5   2  13       11.09       42.40     47.31 o 
  -4   2  13       69.34        4.57     37.72 o 
  -3   2  13      398.99      377.94     38.71 o 
  -2   2  13      309.78      331.75     31.98 o 
  -1   2  13        0.15      -42.91     42.91 o 
   0   2  13       16.06       -0.37     27.62 o 
   1   2  13      145.85      132.77     27.09 o 
   2   2  13      427.74      477.04     53.43 o 
   3   2  13      145.36      142.74     35.26 o 
   4   2  13      206.35      186.74     42.97 o 
   5   2  13        2.18      -33.57     49.80 o 
   6   2  13        6.31      -15.37     58.53 o 
   7   2  13       14.51      -26.39     69.81 o 
   8   2  13       10.55       60.27     81.61 o 
  -8   3  13       16.58       43.69     46.49 o 
  -7   3  13       21.71       24.42     70.51 o 
  -6   3  13       56.28      -35.78     61.15 o 
  -5   3  13        0.04      -50.50     50.50 o 
  -4   3  13      205.93      247.87     43.78 o 
  -3   3  13       28.65       41.26     30.17 o 
  -2   3  13      415.53      516.55     49.82 o 
  -1   3  13     1297.59     1161.46     87.30 o 
   0   3  13      188.87      195.60     21.38 o 
   1   3  13      636.46      607.96     51.16 o 
   2   3  13       97.98      114.68     30.83 o 
   3   3  13       26.89       33.45     51.09 o 
   4   3  13       24.82      -56.99     56.99 o 
   5   3  13       67.95       88.05     35.54 o 
   6   3  13       59.99       56.40     68.84 o 
   7   3  13       30.46        0.00     71.04 o 
  -8   4  13       66.60        9.55     84.90 o 
  -7   4  13        4.58       47.03     43.56 o 
  -6   4  13        4.50      -52.32     62.98 o 
  -5   4  13        2.77        0.00     58.73 o 
  -4   4  13      254.82      320.08     42.46 o 
  -3   4  13      163.21      165.88     34.73 o 
  -2   4  13        6.39       15.27     26.27 o 
  -1   4  13      166.85      119.87     35.87 o 
   0   4  13        4.69       47.00     37.82 o 
   1   4  13      559.59      519.88     48.29 o 
   2   4  13      238.16      214.61     36.61 o 
   3   4  13      254.73      232.43     39.00 o 
   4   4  13       21.86       40.22     31.73 o 
   5   4  13      254.87      297.03     51.46 o 
   6   4  13       16.64        0.00     65.89 o 
   7   4  13       16.06      -28.87     79.95 o 
  -8   5  13        0.05       19.83     70.10 o 
  -7   5  13        0.28      -17.64     63.60 o 
  -6   5  13        4.07      -15.74     68.61 o 
  -5   5  13       59.47       42.40     64.76 o 
  -4   5  13        0.78       21.98     32.51 o 
  -3   5  13      836.52      928.94     87.16 o 
  -2   5  13      359.65      320.27     41.54 o 
  -1   5  13      391.59      483.67     50.81 o 
   0   5  13      268.95      255.86     29.53 o 
   1   5  13      746.85      559.40     52.39 o 
   2   5  13      113.08       -6.03     56.88 o 
   3   5  13        5.39       30.88     36.92 o 
   4   5  13        0.45        0.00     32.20 o 
   5   5  13       17.40      -56.40     70.71 o 
   6   5  13       97.82      -27.11     75.05 o 
   7   5  13       40.69       -4.35     55.22 o 
  -7   6  13       65.22       37.11     66.89 o 
  -6   6  13       10.77      -42.61     42.61 o 
  -5   6  13       18.15       51.83     41.74 o 
  -4   6  13       91.37      121.70     35.50 o 
  -3   6  13       76.04       46.98     41.63 o 
  -2   6  13      173.36      131.38     38.26 o 
  -1   6  13       13.52      -11.96     47.84 o 
   0   6  13      325.08      309.05     30.65 o 
   1   6  13      190.27      188.08     42.48 o 
   2   6  13       58.94       59.66     36.49 o 
   3   6  13        5.25       50.05     53.03 o 
   4   6  13        0.59        0.00     60.64 o 
   5   6  13        6.09       59.38     41.33 o 
   6   6  13        5.18      -28.92     64.66 o 
  -7   7  13        0.30       58.85     48.66 o 
  -6   7  13        3.50       57.18     46.21 o 
  -5   7  13        1.69       69.67     32.30 o 
  -4   7  13      165.25      141.70     46.22 o 
  -3   7  13        0.35       33.26     36.15 o 
  -2   7  13       31.18      -60.81     65.16 o 
  -1   7  13       81.43       59.60     61.76 o 
   0   7  13       10.86       -9.15     36.89 o 
   1   7  13      102.67       65.39     36.89 o 
   2   7  13      199.51       29.20     73.00 o 
   3   7  13        0.64       -7.82     63.07 o 
   4   7  13        5.07      -75.58     75.58 o 
   5   7  13       20.76      -46.68     72.92 o 
  -6   8  13       22.42       28.56     75.56 o 
  -5   8  13        7.97      -71.79     71.79 o 
  -4   8  13        2.64      -24.52     67.90 o 
  -3   8  13        3.51       54.13     57.35 o 
  -2   8  13       75.32       95.81     35.85 o 
  -1   8  13      191.06      201.09     43.99 o 
   0   8  13      432.38      441.72     37.59 o 
   1   8  13       10.20      -44.60     44.60 o 
   2   8  13       97.78       40.20     67.75 o 
   3   8  13        1.93       44.06     33.65 o 
   4   8  13       32.38      -18.50     62.75 o 
   5   8  13       35.89       25.94     47.35 o 
  -5   9  13       22.53      -18.97     72.25 o 
  -4   9  13       61.30      110.71     43.70 o 
  -3   9  13       17.47        8.48     59.38 o 
  -2   9  13       15.54       59.86     41.21 o 
  -1   9  13       19.12       32.43     47.28 o 
   0   9  13       22.79        2.05     27.65 o 
   1   9  13        0.53      -75.35     75.35 o 
   2   9  13        6.76       26.56     55.28 o 
   3   9  13        0.37      -56.31     56.31 o 
   4   9  13       18.72       21.58     48.26 o 
  -4  10  13       21.17       12.49     46.16 o 
  -3  10  13        0.09      -46.52     65.12 o 
  -2  10  13       77.09      108.61     42.14 o 
  -1  10  13       40.64       17.91     73.85 o 
   0  10  13       43.48       37.71     45.80 o 
   1  10  13        9.23       18.04     55.59 o 
   2  10  13        0.13        0.00     51.40 o 
  -2  11  13        2.98        9.95     69.68 o 
  -1  11  13        1.75       29.61     51.29 o 
   0  11  13        0.34      -35.64     57.64 o 
  -1 -13  14        1.60      -80.60     80.60 o 
   0 -13  14       17.48       24.05     36.54 o 
   1 -13  14       33.78       47.39     51.04 o 
   2 -13  14       11.41        9.60     75.00 o 
  -3 -12  14       15.24      -17.00     43.35 o 
  -2 -12  14       13.50      -65.98     68.62 o 
  -1 -12  14        2.88       18.18     56.04 o 
   0 -12  14        0.15       22.04     42.65 o 
   1 -12  14        0.12       17.24     60.94 o 
   2 -12  14       10.27      -43.78     68.38 o 
   3 -12  14        9.48      -61.36     61.36 o 
   4 -12  14       14.51      -28.47     67.77 o 
  -4 -11  14       59.94       38.84     81.24 o 
  -3 -11  14        0.90       36.27     47.98 o 
  -2 -11  14      129.73       42.91     65.92 o 
  -1 -11  14        1.87      -68.56     68.56 o 
   0 -11  14        0.83      -38.44     40.37 o 
   1 -11  14       14.57       23.48     34.04 o 
   2 -11  14       41.70       -3.42     38.22 o 
   3 -11  14       24.80       24.85     59.15 o 
   4 -11  14       24.62       41.21     49.27 o 
   5 -11  14       24.53        8.01     43.16 o 
  -5 -10  14        4.72      -83.58     83.58 o 
  -4 -10  14        1.74      -74.15     74.15 o 
  -3 -10  14        3.69      -21.32     40.82 o 
  -2 -10  14        6.99       39.04     62.95 o 
  -1 -10  14      231.41      189.34     48.99 o 
   0 -10  14      311.62      371.00     50.68 o 
   1 -10  14      100.79      121.78     37.78 o 
   2 -10  14      245.74      208.69     44.60 o 
   3 -10  14      111.73      175.60     41.39 o 
   4 -10  14        1.08       24.18     50.34 o 
   5 -10  14      131.11      148.93     43.42 o 
   6 -10  14       11.01       28.38     71.42 o 
  -6  -9  14        2.58       39.75     75.69 o 
  -5  -9  14       30.17        0.00     69.74 o 
  -4  -9  14       48.27       -8.22     69.24 o 
  -3  -9  14      112.96      120.26     43.00 o 
  -2  -9  14        4.03      -21.32     56.40 o 
  -1  -9  14       10.64       78.57     31.48 o 
   0  -9  14       21.27       55.69     22.64 o 
   1  -9  14      123.15      143.70     32.23 o 
   2  -9  14        7.62      -62.15     62.15 o 
   3  -9  14        5.38       32.82     33.36 o 
   4  -9  14        9.18        0.00     54.77 o 
   5  -9  14       11.36       58.99     42.36 o 
   6  -9  14        0.01      -53.32     65.31 o 
   7  -9  14        0.03        0.00     72.16 o 
  -6  -8  14        6.06      -55.78     85.21 o 
  -5  -8  14       34.84       33.46     75.74 o 
  -4  -8  14       67.50       37.90     61.12 o 
  -3  -8  14        3.63      -52.00     52.00 o 
  -2  -8  14        2.88      -49.31     49.31 o 
  -1  -8  14      385.41      422.77     42.28 o 
   0  -8  14        2.38       -4.97     32.95 o 
   1  -8  14      572.79      502.57     48.60 o 
   2  -8  14       33.22       38.92     31.46 o 
   3  -8  14        0.76       21.97     31.79 o 
   4  -8  14       36.71      -27.68     61.89 o 
   5  -8  14       40.00       45.48     61.58 o 
   6  -8  14        0.01       75.49     43.58 o 
   7  -8  14       42.48        9.34     69.26 o 
  -7  -7  14        0.65       25.21     46.03 o 
  -6  -7  14       38.95       52.38     43.31 o 
  -5  -7  14       14.17       -7.80     62.89 o 
  -4  -7  14        1.01      -70.18     71.57 o 
  -3  -7  14       66.64      128.68     36.01 o 
  -2  -7  14        0.01      -12.68     29.89 o 
  -1  -7  14       86.05       96.13     33.65 o 
   0  -7  14        6.95        0.09     30.19 o 
   1  -7  14        0.97        5.34     45.64 o 
   2  -7  14        0.27       27.76     44.76 o 
   3  -7  14       56.05       35.56     50.29 o 
   4  -7  14      123.69      135.63     35.34 o 
   5  -7  14       21.00       21.41     53.89 o 
   6  -7  14        0.01      -55.74     67.10 o 
   7  -7  14        7.70       26.79     67.43 o 
  -7  -6  14       31.09       65.18     76.22 o 
  -6  -6  14        0.27       28.25     40.88 o 
  -5  -6  14       99.63        7.31     59.87 o 
  -4  -6  14      101.41      -13.07     69.14 o 
  -3  -6  14       11.87       55.64     28.84 o 
  -2  -6  14       13.66       32.57     30.34 o 
  -1  -6  14      465.18      520.38     46.07 o 
   0  -6  14      106.25       96.54     22.38 o 
   1  -6  14      179.00      140.59     35.30 o 
   2  -6  14       10.43        0.00     46.96 o 
   3  -6  14      131.62      141.96     35.73 o 
   4  -6  14       74.86       85.88     37.44 o 
   5  -6  14      302.44      319.34     44.03 o 
   6  -6  14        1.82      -71.84     71.84 o 
   7  -6  14       52.20      103.19     39.00 o 
   8  -6  14        2.32        9.72     68.04 o 
  -8  -5  14        0.73       60.61     42.86 o 
  -6  -5  14       52.12       60.39     39.41 o 
  -5  -5  14       39.66      -59.79     59.79 o 
  -4  -5  14       69.26       42.87     56.46 o 
  -3  -5  14        0.19        5.49     36.02 o 
  -2  -5  14        5.33      -43.18     43.18 o 
  -1  -5  14      165.23      175.17     28.91 o 
   0  -5  14       49.56       27.20     21.03 o 
   1  -5  14      167.49      161.19     32.42 o 
   2  -5  14     1537.38     1491.77     95.87 o 
   3  -5  14      101.03      151.28     33.74 o 
   4  -5  14      115.39       76.59     38.36 o 
   5  -5  14       85.32      116.72     39.10 o 
   6  -5  14      117.21      147.96     40.68 o 
   7  -5  14        5.33      -56.59     56.59 o 
   8  -5  14       12.39       28.44     37.46 o 
  -8  -4  14       10.42       92.01     47.69 o 
  -7  -4  14       46.69      -25.67     67.92 o 
  -6  -4  14        3.69      -37.47     58.54 o 
  -5  -4  14      172.65      109.89     49.05 o 
  -4  -4  14      353.27      330.45     46.81 o 
  -3  -4  14      112.71      135.01     35.21 o 
  -2  -4  14       17.97       -9.38     45.48 o 
  -1  -4  14      273.29      258.71     32.08 o 
   0  -4  14       19.52       56.00     19.08 o 
   1  -4  14       54.16       38.11     40.83 o 
   2  -4  14       10.34      -39.51     39.51 o 
   3  -4  14       15.94      -39.54     46.37 o 
   4  -4  14      230.98      201.76     37.30 o 
   5  -4  14       20.91       37.65     55.43 o 
   6  -4  14        4.08      -57.22     57.22 o 
   7  -4  14        2.90       56.00     44.27 o 
   8  -4  14       15.54       46.58     59.65 o 
  -8  -3  14       35.69       36.62     48.32 o 
  -7  -3  14       18.67      -33.19     65.34 o 
  -6  -3  14      160.09      139.69     47.18 o 
  -5  -3  14      607.57      558.26     62.05 o 
  -4  -3  14     1018.49     1016.72     93.79 o 
  -3  -3  14      111.89       59.05     32.94 o 
  -2  -3  14      795.67      668.22     67.16 o 
  -1  -3  14       60.41       37.42     25.33 o 
   0  -3  14        3.59      -28.96     28.96 o 
   1  -3  14        6.92      -33.50     33.50 o 
   2  -3  14      466.47      509.07     55.69 o 
   3  -3  14      129.56      -28.68     59.71 o 
   4  -3  14      777.47      724.64     63.37 o 
   5  -3  14       39.66       92.23     34.05 o 
   6  -3  14       17.54       49.28     52.21 o 
   7  -3  14       20.67       24.20     64.03 o 
   8  -3  14       17.58      110.74     50.03 o 
  -8  -2  14        1.61      -73.89     73.89 o 
  -7  -2  14       50.25       48.73     62.91 o 
  -6  -2  14       16.55        0.00     60.01 o 
  -5  -2  14       10.29       73.94     31.47 o 
  -4  -2  14        7.44       43.13     44.46 o 
  -3  -2  14       33.99       42.91     31.05 o 
  -2  -2  14        1.29       41.95     21.04 o 
  -1  -2  14       36.38       30.14     23.15 o 
   0  -2  14       18.49      -20.44     51.80 o 
   1  -2  14        1.81      -49.50     49.50 o 
   2  -2  14      107.80       99.96     26.50 o 
   3  -2  14        0.17       14.12     39.10 o 
   4  -2  14       44.42      -55.70     55.70 o 
   5  -2  14      339.28      379.43     44.48 o 
   6  -2  14        0.21      -58.21     58.21 o 
   7  -2  14       12.55       65.52     39.77 o 
   8  -2  14        3.49      -46.10     72.00 o 
  -8  -1  14      230.51      110.45     60.08 o 
  -7  -1  14       25.73        0.00     76.12 o 
  -6  -1  14       16.89      107.76     42.12 o 
  -5  -1  14      142.03       18.25     54.75 o 
  -4  -1  14      176.64      193.88     35.41 o 
  -3  -1  14      159.60      167.71     30.83 o 
  -2  -1  14        1.29      -39.44     39.44 o 
  -1  -1  14      629.59      514.01     51.59 o 
   0  -1  14        0.01       12.99     15.51 o 
   1  -1  14        2.25        3.92     33.47 o 
   2  -1  14      108.05      130.26     28.77 o 
   3  -1  14      543.20      550.19     50.73 o 
   4  -1  14      135.19       64.37     34.56 o 
   5  -1  14      514.07      542.54     50.93 o 
   6  -1  14       20.85       21.17     53.27 o 
   7  -1  14       16.42       97.25     35.76 o 
   8  -1  14        7.75       71.64     49.71 o 
  -8   0  14        3.36      -36.71     72.26 o 
  -7   0  14        9.34      -80.89     80.89 o 
  -6   0  14        2.84       71.79     34.37 o 
  -5   0  14        2.72      -12.18     46.39 o 
  -4   0  14        0.07       32.05     50.68 o 
  -3   0  14        0.39      -28.45     41.87 o 
  -2   0  14      177.04      163.01     27.63 o 
  -1   0  14     1506.50     1516.66     90.13 o 
   0   0  14      251.75      332.74     24.26 o 
   1   0  14     1748.78     1787.25     95.97 o 
   2   0  14      103.85      131.69     27.16 o 
   3   0  14       12.03       -9.66     40.42 o 
   4   0  14      228.75      253.58     37.27 o 
   5   0  14      315.71      308.77     42.71 o 
   6   0  14       43.15      113.92     33.02 o 
   7   0  14      196.47      155.41     55.62 o 
   8   0  14        0.10       18.86     70.57 o 
  -8   1  14       16.83      -79.94     79.94 o 
  -7   1  14        1.01      -80.35     80.35 o 
  -6   1  14       52.10        0.00     69.17 o 
  -5   1  14        0.19       39.76     30.10 o 
  -4   1  14       32.70      -16.36     57.44 o 
  -3   1  14        0.18       60.52     28.38 o 
  -2   1  14        0.89        4.45     38.03 o 
  -1   1  14       50.13       33.18     24.01 o 
   0   1  14        1.22       -9.79     26.64 o 
   1   1  14        6.61      -29.35     35.33 o 
   2   1  14       26.57      -39.72     39.72 o 
   3   1  14      148.16       40.21     58.19 o 
   4   1  14       42.51       34.05     50.13 o 
   5   1  14      273.53      277.16     46.87 o 
   6   1  14        3.67      -14.78     59.14 o 
   7   1  14       36.70       33.82     60.97 o 
   8   1  14       21.31       28.96     72.87 o 
  -8   2  14       45.18      200.69     45.41 o 
  -7   2  14       41.09       49.34     66.81 o 
  -6   2  14       65.22      114.53     38.04 o 
  -5   2  14       56.50      -44.55     60.04 o 
  -4   2  14       21.73      -16.95     50.85 o 
  -3   2  14       73.90       71.98     34.42 o 
  -2   2  14       10.11       18.77     40.90 o 
  -1   2  14        1.65       13.42     23.37 o 
   0   2  14        3.63      -10.07     26.67 o 
   1   2  14       31.19      -26.81     40.95 o 
   2   2  14        2.15       -4.80     42.16 o 
   3   2  14        0.21      -52.51     52.51 o 
   4   2  14       12.70       17.87     47.27 o 
   5   2  14       47.55      104.11     33.97 o 
   6   2  14       50.20       62.53     35.29 o 
   7   2  14       79.75      142.45     41.41 o 
  -8   3  14        1.81       57.48     70.39 o 
  -7   3  14       10.84       65.20     42.55 o 
  -6   3  14        0.87       41.60     38.53 o 
  -5   3  14        0.41        8.52     35.13 o 
  -4   3  14        6.96       -5.93     52.07 o 
  -3   3  14       29.51      -48.55     50.32 o 
  -2   3  14       30.01      -25.10     49.44 o 
  -1   3  14      129.02      138.47     31.28 o 
   0   3  14       97.13      116.95     21.68 o 
   1   3  14        1.79       31.02     27.97 o 
   2   3  14        5.30       61.97     25.81 o 
   3   3  14       47.46       -5.66     47.72 o 
   4   3  14        3.08      -18.94     56.82 o 
   5   3  14      113.85      146.22     38.05 o 
   6   3  14        3.88      -66.31     66.31 o 
   7   3  14       83.79      167.97     47.04 o 
  -8   4  14        0.89      -80.20     80.20 o 
  -7   4  14       73.67       56.32     51.62 o 
  -6   4  14       79.61       80.15     46.27 o 
  -5   4  14      604.67      690.46     77.94 o 
  -4   4  14       23.05       37.79     40.82 o 
  -3   4  14      264.69      262.75     41.92 o 
  -2   4  14      157.09      116.37     37.53 o 
  -1   4  14      140.63      117.02     36.01 o 
   0   4  14      304.91      299.42     92.30 o 
   1   4  14      168.31      175.84     32.67 o 
   2   4  14      415.33      420.13     47.04 o 
   3   4  14      269.01      224.84     41.67 o 
   4   4  14      110.82       60.75     41.01 o 
   5   4  14       64.39        0.00     73.91 o 
   6   4  14       45.26       87.24     41.76 o 
   7   4  14       20.09      -47.79     74.64 o 
  -7   5  14        0.94      101.17     42.98 o 
  -6   5  14       11.79        0.00     66.10 o 
  -5   5  14        4.20      -51.38     71.54 o 
  -4   5  14      249.01      269.69     43.70 o 
  -3   5  14       57.53       53.16     34.04 o 
  -2   5  14     2207.61     2130.49    120.04 o 
  -1   5  14      182.27      212.98     36.23 o 
   0   5  14       69.96       89.72     64.64 o 
   1   5  14       46.48        0.00     46.84 o 
   2   5  14      935.89      972.04     91.70 o 
   3   5  14        0.01        0.00     56.07 o 
   4   5  14      342.97      448.06     49.39 o 
   5   5  14       16.42      -71.14     71.14 o 
   6   5  14       18.29      -35.98     77.38 o 
  -7   6  14       15.66       20.45     46.80 o 
  -6   6  14       89.40      129.24     47.72 o 
  -5   6  14       58.14       57.10     44.94 o 
  -4   6  14      190.58      139.07     48.17 o 
  -3   6  14      367.37      372.67     49.79 o 
  -2   6  14      121.24      143.26     42.50 o 
  -1   6  14      196.44      250.45     42.49 o 
   0   6  14        4.17      -24.97     40.47 o 
   1   6  14      431.93      399.61     49.61 o 
   2   6  14       52.74       26.75     60.55 o 
   3   6  14      200.18      249.56     40.99 o 
   4   6  14        0.05       70.56     34.43 o 
   5   6  14       19.01       62.94     42.38 o 
   6   6  14        5.00        0.00     70.41 o 
  -6   7  14        7.65       15.72     43.76 o 
  -5   7  14        4.36       58.87     65.68 o 
  -4   7  14       46.66       46.81     63.38 o 
  -3   7  14      107.79      -22.05     63.64 o 
  -2   7  14      553.12      550.52     61.07 o 
  -1   7  14      115.35      139.47     36.22 o 
   0   7  14       91.37      101.72     28.72 o 
   1   7  14        0.59      -62.86     62.86 o 
   2   7  14       10.87      -22.00     68.41 o 
   3   7  14       33.71        7.84     58.14 o 
   4   7  14        2.01       25.48     40.05 o 
   5   7  14       15.49      -74.95     74.95 o 
  -6   8  14        6.92      -25.20     46.01 o 
  -5   8  14       45.44       27.17     75.24 o 
  -4   8  14       51.39       33.87     53.55 o 
  -3   8  14       16.80      -40.15     48.84 o 
  -2   8  14        0.62       -7.75     56.43 o 
  -1   8  14       27.08       39.26     34.93 o 
   0   8  14       46.16       37.34     34.11 o 
   1   8  14      101.19       82.46     42.88 o 
   2   8  14       38.69       32.21     54.61 o 
   3   8  14       91.74      102.74     41.83 o 
   4   8  14       48.77       18.44     69.00 o 
  -5   9  14        0.69      -39.11     64.86 o 
  -4   9  14        7.88      -78.09     78.09 o 
  -3   9  14        4.02       35.13     66.89 o 
  -2   9  14       10.92       51.12     40.33 o 
  -1   9  14       63.03      205.58     47.98 o 
   0   9  14        0.47       10.47     30.46 o 
   1   9  14       24.56       65.39     39.79 o 
   2   9  14        5.03      -60.59     60.59 o 
   3   9  14       35.43       36.07     49.58 o 
  -4  10  14       40.08       40.05     63.32 o 
  -3  10  14        2.93       -9.61     65.86 o 
  -2  10  14        3.25       24.06     45.02 o 
  -1  10  14        0.61      -90.78     90.78 o 
   0  10  14       31.68       70.46     33.89 o 
   1  10  14       27.06      123.88     40.56 o 
   2  10  14        6.63       58.16     71.23 o 
   0 -13  15        6.43       41.85     30.88 o 
   1 -13  15        0.88      -38.55     72.13 o 
   2 -13  15        4.08      -77.51     77.51 o 
  -3 -12  15        4.85      -81.89     81.89 o 
  -2 -12  15       23.01      -38.37     67.83 o 
  -1 -12  15       11.08        0.00     68.05 o 
   0 -12  15        0.83      -32.42     34.93 o 
   1 -12  15        1.02      -17.58     70.31 o 
   2 -12  15       13.80       17.86     66.81 o 
   3 -12  15       50.70       36.88     70.22 o 
   4 -12  15        2.31       12.43     45.94 o 
  -4 -11  15        1.33      -39.51     88.35 o 
  -3 -11  15       13.56       99.00     39.00 o 
  -2 -11  15       58.73       17.52     65.54 o 
  -1 -11  15       67.81       50.60     71.56 o 
   0 -11  15       51.09       50.62     30.68 o 
   1 -11  15       12.04      -32.02     59.91 o 
   2 -11  15        3.88       48.95     56.52 o 
   3 -11  15       44.39      -57.41     57.41 o 
   4 -11  15       26.03       44.62     61.18 o 
   5 -11  15      154.48      228.83     57.79 o 
  -5 -10  15       41.62       63.57     55.42 o 
  -4 -10  15       77.51       45.52     76.71 o 
  -3 -10  15        1.49      -16.94     53.58 o 
  -2 -10  15        0.05      -60.35     60.35 o 
  -1 -10  15        9.81       15.35     54.28 o 
   0 -10  15        0.38      -29.58     38.86 o 
   1 -10  15        7.61       -7.29     56.01 o 
   2 -10  15      224.12      226.94     44.86 o 
   3 -10  15       97.24       96.68     40.69 o 
   4 -10  15       40.88       31.84     39.23 o 
   5 -10  15        9.98       -8.88     68.21 o 
   6 -10  15        0.90      -67.57     81.34 o 
  -6  -9  15       14.43       17.34     49.43 o 
  -5  -9  15       48.53     -116.19    116.19 o 
  -4  -9  15        7.67       50.42     54.46 o 
  -3  -9  15        0.36       15.55     47.92 o 
  -2  -9  15       11.70      -67.72     67.72 o 
  -1  -9  15      105.07      143.81     39.52 o 
   0  -9  15      179.09      111.90     85.57 o 
   1  -9  15        0.41      -13.29     60.19 o 
   2  -9  15        5.82       17.55     31.24 o 
   3  -9  15      133.15       67.55     47.37 o 
   4  -9  15        0.00       22.97     43.98 o 
   5  -9  15       31.28        0.00     53.78 o 
   6  -9  15        5.53      -19.48     45.93 o 
  -6  -8  15        0.67       18.97     70.96 o 
  -4  -8  15       76.97       23.33     61.73 o 
  -3  -8  15      199.02      193.10     39.37 o 
  -2  -8  15      167.85        6.68     59.40 o 
  -1  -8  15       20.81        6.38     56.67 o 
   0  -8  15       23.11       33.23     27.19 o 
   1  -8  15        0.04        0.00     42.07 o 
   2  -8  15      390.04      330.45     48.13 o 
   3  -8  15       31.62      -19.86     47.28 o 
   4  -8  15       78.56      -21.39     56.60 o 
   5  -8  15        2.56       46.75     63.30 o 
   6  -8  15        0.01       73.70     38.65 o 
   7  -8  15        6.56      -47.74     81.59 o 
  -7  -7  15       23.46      141.35     50.86 o 
  -6  -7  15        7.63      -11.47     46.37 o 
  -5  -7  15        2.71       75.43     39.09 o 
  -4  -7  15        0.00      -65.82     65.82 o 
  -3  -7  15       13.33      -26.41     54.44 o 
  -2  -7  15       32.89       36.81     33.05 o 
  -1  -7  15       19.23       50.01     30.21 o 
   0  -7  15      101.66      103.86     22.77 o 
   1  -7  15       28.58       54.88     30.84 o 
   2  -7  15       49.56       17.34     57.49 o 
   3  -7  15        5.52        6.15     48.04 o 
   4  -7  15        0.96      -26.72     55.08 o 
   5  -7  15       10.38      -14.72     69.03 o 
   6  -7  15        0.06      -24.55     54.89 o 
   7  -7  15        6.67      -36.60     68.47 o 
  -7  -6  15        0.44     -105.89    105.89 o 
  -6  -6  15        4.63      -50.66     74.57 o 
  -5  -6  15       36.66      -65.15     65.15 o 
  -4  -6  15      346.67      266.20     48.76 o 
  -3  -6  15      141.00       94.99     40.88 o 
  -2  -6  15      473.82      426.93     51.12 o 
  -1  -6  15        3.32       -5.39     47.30 o 
   0  -6  15       23.83        1.59     32.28 o 
   1  -6  15        7.94      -25.68     50.58 o 
   2  -6  15      244.91      273.63     38.55 o 
   3  -6  15       37.66      -28.78     47.12 o 
   4  -6  15      159.45      129.72     41.87 o 
   5  -6  15      100.83       87.03     34.35 o 
   6  -6  15        1.05      -15.69     56.56 o 
   7  -6  15       10.13      -26.48     63.03 o 
  -7  -5  15        7.69       45.72     66.58 o 
  -6  -5  15       16.41      186.97     41.55 o 
  -5  -5  15       13.94      -62.80     62.80 o 
  -4  -5  15      103.12      103.95     39.26 o 
  -3  -5  15       56.72       23.04     55.83 o 
  -2  -5  15      417.91      415.34     42.88 o 
  -1  -5  15      180.97      220.71     37.91 o 
   0  -5  15       87.35       95.86     22.11 o 
   1  -5  15      319.75      321.79     37.29 o 
   2  -5  15     1745.28     1682.24    101.49 o 
   3  -5  15      129.71      128.24     32.39 o 
   4  -5  15     1218.52     1245.15     97.18 o 
   5  -5  15      192.76      233.44     45.48 o 
   6  -5  15        3.82      -66.96     66.96 o 
   7  -5  15       20.95        8.58     52.18 o 
   8  -5  15       11.31       67.99     75.86 o 
  -8  -4  15        6.56      -30.05     75.62 o 
  -7  -4  15        0.25       64.22     37.96 o 
  -6  -4  15       34.16       54.28     63.47 o 
  -5  -4  15       32.40       55.67     33.79 o 
  -4  -4  15       77.26       70.18     37.93 o 
  -3  -4  15       27.73        5.44     48.37 o 
  -2  -4  15     1770.31     1851.06    105.72 o 
  -1  -4  15       77.03       75.63     27.64 o 
   0  -4  15       86.09       69.82     23.95 o 
   1  -4  15       15.92      -38.77     38.77 o 
   2  -4  15     1034.45      879.04     80.79 o 
   3  -4  15        1.89       15.61     41.30 o 
   4  -4  15      151.06       47.17     37.07 o 
   5  -4  15      148.41      176.18     40.23 o 
   6  -4  15        1.68       14.79     58.25 o 
   7  -4  15        1.46       54.06     41.87 o 
   8  -4  15       13.96       28.67     42.76 o 
  -8  -3  15       11.70       19.52     80.47 o 
  -7  -3  15       77.05      139.46     47.00 o 
  -6  -3  15        1.16      -67.16     67.16 o 
  -5  -3  15      340.04      398.79     50.20 o 
  -4  -3  15      143.98      112.44     36.98 o 
  -3  -3  15       17.62      -26.05     57.32 o 
  -2  -3  15       15.17       57.03     25.58 o 
  -1  -3  15      501.47      499.84     55.02 o 
   0  -3  15      297.18      278.75     22.89 o 
   1  -3  15      796.37      970.43     76.69 o 
   2  -3  15       45.61       50.07     31.09 o 
   3  -3  15        2.02       25.65     41.36 o 
   4  -3  15        3.21        0.00     56.28 o 
   5  -3  15       74.38       55.76     40.59 o 
   6  -3  15        2.22       29.62     50.22 o 
   7  -3  15       81.45       33.78     79.22 o 
   8  -3  15       17.71       48.74     47.71 o 
  -8  -2  15        0.58      -47.90     67.06 o 
  -7  -2  15        0.16       -8.39     70.72 o 
  -6  -2  15        0.03       56.67     32.72 o 
  -5  -2  15        0.03        6.44     50.31 o 
  -4  -2  15      101.95      138.78     35.53 o 
  -3  -2  15      332.86      312.91     39.11 o 
  -2  -2  15      208.14      194.00     30.20 o 
  -1  -2  15      828.88      909.03     71.34 o 
   0  -2  15        2.88       -4.22     25.27 o 
   1  -2  15      182.97      154.51     29.24 o 
   2  -2  15      101.42      142.97     28.57 o 
   3  -2  15      150.24      201.94     34.26 o 
   4  -2  15       70.71       22.78     53.42 o 
   5  -2  15      133.68       58.21     62.37 o 
   6  -2  15        3.54      -22.14     55.71 o 
   7  -2  15       23.84       -8.43     64.76 o 
   8  -2  15        0.46      -38.48     59.30 o 
  -8  -1  15        1.58      -87.41     87.41 o 
  -7  -1  15       64.27      185.06     39.63 o 
  -6  -1  15        2.93       50.87     56.76 o 
  -5  -1  15     1301.32     1448.22    113.59 o 
  -4  -1  15        0.40        5.62     55.35 o 
  -3  -1  15       85.23       60.22     34.01 o 
  -2  -1  15       28.60      -18.31     43.92 o 
  -1  -1  15      291.56      265.66     33.04 o 
   0  -1  15        6.79       28.32     15.09 o 
   1  -1  15      465.02      480.29     39.94 o 
   2  -1  15       25.62      -36.85     36.85 o 
   3  -1  15      100.37       98.19     33.16 o 
   4  -1  15      474.00      484.42     50.22 o 
   5  -1  15       46.99      -32.57     62.13 o 
   6  -1  15       18.60       29.74     62.21 o 
   7  -1  15        1.46       16.99     73.09 o 
   8  -1  15       19.87       -9.69     85.07 o 
  -8   0  15       16.19       37.85     68.24 o 
  -7   0  15        1.42       24.89     62.64 o 
  -6   0  15      100.63      109.07     40.99 o 
  -5   0  15      160.05      303.45     37.39 o 
  -4   0  15       32.29       46.00     34.15 o 
  -3   0  15      176.97      119.31     35.71 o 
  -2   0  15     1039.82     1141.88     86.59 o 
  -1   0  15      130.44      135.04     30.63 o 
   0   0  15       66.60       23.75     31.47 o 
   1   0  15       66.13      -35.11     52.30 o 
   2   0  15      473.48      424.37     41.71 o 
   3   0  15        0.67       31.23     40.32 o 
   4   0  15      143.43      158.01     38.61 o 
   5   0  15        1.34      -59.41     59.41 o 
   6   0  15       12.05       90.87     37.85 o 
   7   0  15        4.84       17.28     64.67 o 
   8   0  15       16.95       59.09     68.23 o 
  -8   1  15        4.27      -66.67     80.26 o 
  -7   1  15      113.15      114.81     46.78 o 
  -6   1  15       78.80      138.76     40.39 o 
  -5   1  15      547.72      597.31     57.16 o 
  -4   1  15      341.00      365.83     42.24 o 
  -3   1  15       57.94       82.39     33.70 o 
  -2   1  15        0.06       38.99     25.71 o 
  -1   1  15       20.08       13.68     39.50 o 
   0   1  15       37.75       18.52     28.84 o 
   1   1  15       10.17      -18.31     42.46 o 
   2   1  15      115.16      113.64     31.35 o 
   3   1  15       26.05      101.96     30.21 o 
   4   1  15       28.31       48.46     49.95 o 
   5   1  15       91.47      108.68     36.09 o 
   6   1  15       18.66       23.37     48.64 o 
   7   1  15        0.13       26.60     59.47 o 
  -8   2  15       93.27      124.30     50.74 o 
  -7   2  15       99.69      -81.34     81.34 o 
  -6   2  15        8.87       22.58     56.84 o 
  -5   2  15       49.97      -61.90     61.90 o 
  -4   2  15      273.32      281.51     44.91 o 
  -3   2  15       20.81        5.42     42.32 o 
  -2   2  15      554.10      511.11     49.66 o 
  -1   2  15       32.76       18.60     30.16 o 
   0   2  15      144.58      144.75     39.15 o 
   1   2  15       64.41       39.55     31.09 o 
   2   2  15      184.95      191.43     35.89 o 
   3   2  15        7.94       53.67     31.43 o 
   4   2  15      189.06      141.44     43.01 o 
   5   2  15        0.04       18.37     35.18 o 
   6   2  15       28.83       51.98     38.43 o 
   7   2  15        0.00        9.17     67.99 o 
  -8   3  15       10.66       -9.89     67.79 o 
  -7   3  15       54.06       52.58     71.19 o 
  -6   3  15       21.06       54.46     66.47 o 
  -5   3  15      109.82       77.39     38.81 o 
  -4   3  15       48.42       18.78     54.20 o 
  -3   3  15       24.58      -17.18     55.24 o 
  -2   3  15        0.00       57.45     29.87 o 
  -1   3  15      145.29      161.79     33.10 o 
   0   3  15      214.82      251.33     26.72 o 
   1   3  15       89.40       10.44     51.67 o 
   2   3  15      282.16      254.93     40.36 o 
   3   3  15       35.93      116.85     35.70 o 
   4   3  15       56.26       20.14     55.76 o 
   5   3  15        1.64        0.00     58.21 o 
   6   3  15        8.16      -33.84     59.82 o 
   7   3  15       29.44       53.19     46.11 o 
  -8   4  15       58.32      144.11     56.09 o 
  -7   4  15       62.31        9.08     70.91 o 
  -6   4  15      106.51      118.22     45.60 o 
  -5   4  15        3.08       21.88     48.93 o 
  -4   4  15       19.72      -39.77     53.85 o 
  -3   4  15        7.06      -30.60     62.10 o 
  -2   4  15      648.62      667.28     69.33 o 
  -1   4  15       59.16       38.39     32.55 o 
   0   4  15       14.37      -18.69     44.10 o 
   1   4  15      723.23      686.21     62.64 o 
   2   4  15      616.63      684.41     68.29 o 
   3   4  15        8.53        6.50     45.52 o 
   4   4  15       30.18       21.47     51.12 o 
   5   4  15        1.21      -60.11     60.11 o 
   6   4  15       10.59       26.73     70.73 o 
  -7   5  15       45.87      109.62     43.92 o 
  -6   5  15        5.24       51.15     69.26 o 
  -5   5  15        2.61       30.90     58.83 o 
  -4   5  15        0.15      -28.31     55.73 o 
  -3   5  15        2.47      -26.35     51.88 o 
  -2   5  15      106.89      101.99     38.52 o 
  -1   5  15      678.68      647.44     58.11 o 
   0   5  15     1144.60     1308.28     95.66 o 
   1   5  15      543.34      518.58     50.48 o 
   2   5  15       28.24       55.86     29.29 o 
   3   5  15      141.02      180.55     43.61 o 
   4   5  15      158.69      131.65     37.53 o 
   5   5  15       19.49       25.46     60.60 o 
   6   5  15        8.48        9.44     73.71 o 
  -7   6  15       35.42       29.84     66.72 o 
  -6   6  15        0.80       46.36     41.25 o 
  -5   6  15       49.17      102.33     46.41 o 
  -4   6  15       54.39        0.00     64.53 o 
  -3   6  15       19.26       49.94     55.72 o 
  -2   6  15       36.75       47.77     50.62 o 
  -1   6  15      472.07      524.74     50.58 o 
   0   6  15       32.87       80.87     25.00 o 
   1   6  15      470.58      466.30     51.08 o 
   2   6  15        0.45       49.74     58.16 o 
   3   6  15        0.59      -64.59     64.59 o 
   4   6  15        4.10       60.28     42.40 o 
   5   6  15       18.54       63.58     70.94 o 
  -6   7  15        4.06      -28.75     72.34 o 
  -5   7  15       10.97       35.27     67.15 o 
  -4   7  15       97.33      123.11     46.27 o 
  -3   7  15       53.67       33.23     37.00 o 
  -2   7  15      132.79      118.32     42.30 o 
  -1   7  15       51.90      -48.38     48.38 o 
   0   7  15       24.71       38.27     32.90 o 
   1   7  15      194.51      152.46     47.96 o 
   2   7  15        1.42      -64.51     64.51 o 
   3   7  15       74.81       60.31     44.17 o 
   4   7  15        3.40      -17.88     56.55 o 
   5   7  15        1.98       66.89     40.53 o 
  -5   8  15       27.68       32.50     49.08 o 
  -4   8  15        4.82       35.54     67.66 o 
  -3   8  15        3.08       42.23     64.88 o 
  -2   8  15       16.86       24.51     58.34 o 
  -1   8  15       25.39       17.26     41.27 o 
   0   8  15       95.14      115.00     32.35 o 
   2   8  15        1.69        7.28     40.22 o 
   3   8  15        7.49       36.06     61.14 o 
   4   8  15       17.93      -48.41     79.25 o 
  -4   9  15        1.00       -9.63     51.88 o 
  -3   9  15        2.51        7.90     41.41 o 
  -2   9  15        2.57        0.00     58.00 o 
  -1   9  15       24.91       26.54     55.25 o 
   0   9  15       36.95       -9.80     46.78 o 
   1   9  15       35.27      107.17     39.41 o 
   2   9  15       12.08        0.00     60.26 o 
   3   9  15        5.43       58.92     39.03 o 
  -3  10  15        4.64       40.20     76.54 o 
  -2  10  15        2.50        9.80     68.61 o 
  -1  10  15        1.87       48.55     81.82 o 
   0  10  15       23.27      -33.16     45.04 o 
   1  10  15       30.66       46.17     46.93 o 
   1 -13  16       20.42       19.93     82.18 o 
  -2 -12  16       18.59       49.25     44.96 o 
  -1 -12  16       22.94      -27.76     73.45 o 
   0 -12  16        1.84      -21.23     46.62 o 
   1 -12  16       20.90      -72.33     72.33 o 
   2 -12  16        7.27      -46.28     72.29 o 
   3 -12  16        1.38      -66.88     80.51 o 
  -4 -11  16       18.56       49.29     53.09 o 
  -3 -11  16       17.51       36.95     70.35 o 
  -2 -11  16       71.89      -67.92     67.92 o 
  -1 -11  16       19.99      -72.71     72.71 o 
   0 -11  16        1.85        4.89     30.74 o 
   1 -11  16        9.68       57.10     36.74 o 
   2 -11  16       32.06       36.36     37.43 o 
   3 -11  16       21.48       37.70     40.95 o 
   5 -11  16        0.10       63.54     43.41 o 
  -5 -10  16       80.20      118.50     44.79 o 
  -4 -10  16        4.74      -71.15     71.15 o 
  -3 -10  16       19.34      -16.99     67.95 o 
  -2 -10  16       11.71       48.18     55.63 o 
  -1 -10  16       27.88      -23.17     64.14 o 
   0 -10  16        2.58      -21.26     37.59 o 
   1 -10  16       68.57      140.30     34.99 o 
   2 -10  16       52.85      -31.13     55.03 o 
   3 -10  16        5.11      -61.23     61.23 o 
   4 -10  16        0.08       -8.59     62.56 o 
   5 -10  16        4.10        0.00     67.82 o 
  -5  -9  16        4.45        0.00     67.56 o 
  -4  -9  16       77.32      148.18     44.12 o 
  -3  -9  16        1.39      -73.78     73.78 o 
  -2  -9  16      608.79      508.27     59.31 o 
  -1  -9  16       29.93       60.52     29.03 o 
   0  -9  16       14.12      -13.17     33.94 o 
   1  -9  16        6.42       71.69     30.17 o 
   2  -9  16      169.93      153.29     39.26 o 
   3  -9  16       23.77       19.27     40.12 o 
   4  -9  16       19.29       55.97     59.30 o 
   5  -9  16        0.39      -43.24     60.54 o 
   6  -9  16        2.83        0.00     65.48 o 
  -6  -8  16        2.99       18.98     62.95 o 
  -5  -8  16        8.22      -77.27     77.27 o 
  -4  -8  16        3.08      -39.14     58.06 o 
  -3  -8  16       23.89       18.57     37.90 o 
  -2  -8  16       16.90      -20.30     51.09 o 
  -1  -8  16      455.86      407.85     46.34 o 
   0  -8  16        1.34      -36.34     36.34 o 
   1  -8  16      206.74      222.14     37.70 o 
   2  -8  16       68.92       32.98     55.58 o 
   3  -8  16        0.88       20.87     46.66 o 
   4  -8  16       63.00       59.78     61.62 o 
   5  -8  16       69.16      101.20     38.07 o 
   6  -8  16       31.60       53.77     72.81 o 
   7  -8  16       18.87      -49.63     73.61 o 
  -6  -7  16       19.99      126.62     41.50 o 
  -5  -7  16        0.00      -16.10     64.42 o 
  -4  -7  16       23.03       81.32     37.01 o 
  -3  -7  16       41.20       26.78     50.98 o 
  -2  -7  16       17.49      -18.73     58.24 o 
  -1  -7  16        0.05      -41.68     48.00 o 
   0  -7  16        8.37      -30.58     30.58 o 
   1  -7  16       14.75       35.39     52.10 o 
   2  -7  16       24.15      -76.83     76.83 o 
   3  -7  16        7.54       19.47     33.49 o 
   4  -7  16        0.34      -28.10     57.93 o 
   5  -7  16       33.53       66.11     40.75 o 
   6  -7  16        2.87      -63.97     63.97 o 
   7  -7  16        2.41       38.11     64.63 o 
  -7  -6  16        0.07        9.53     57.96 o 
  -6  -6  16        8.86       42.45     61.81 o 
  -5  -6  16        3.61      -15.19     63.53 o 
  -4  -6  16        1.43       23.46     33.95 o 
  -3  -6  16        2.05      -12.48     54.41 o 
  -2  -6  16        0.62      -27.32     32.85 o 
  -1  -6  16      111.24       87.37     36.66 o 
   0  -6  16        2.51       -3.17     30.74 o 
   1  -6  16      276.10      286.34     41.19 o 
   2  -6  16       54.77       73.35     29.34 o 
   3  -6  16      221.61      243.22     41.27 o 
   4  -6  16       16.02       19.96     50.24 o 
   5  -6  16       82.43      -58.88     71.36 o 
   6  -6  16        0.02       49.27     56.89 o 
   7  -6  16       17.63       31.57     40.25 o 
  -7  -5  16        6.57      -36.55     78.60 o 
  -6  -5  16        3.47      -24.31     64.32 o 
  -5  -5  16       52.08      -36.06     61.62 o 
  -4  -5  16       60.35       30.48     40.06 o 
  -3  -5  16       27.93      -35.19     55.65 o 
  -2  -5  16      370.89      488.13     49.78 o 
  -1  -5  16       35.97       -5.14     46.85 o 
   0  -5  16        3.19      -44.39     45.53 o 
   1  -5  16       36.72      107.72     31.01 o 
   2  -5  16      133.50      129.07     36.30 o 
   3  -5  16       81.66      121.63     34.49 o 
   4  -5  16      307.48      242.80     44.24 o 
   5  -5  16        1.66       42.52     52.07 o 
   6  -5  16       16.62        7.95     52.16 o 
   7  -5  16        8.71      -42.26     46.27 o 
  -7  -4  16       18.30      128.56     42.11 o 
  -6  -4  16        0.71      -15.59     65.22 o 
  -5  -4  16      386.34      364.29     50.00 o 
  -4  -4  16      164.75      121.56     40.77 o 
  -3  -4  16        5.62      -11.14     44.55 o 
  -2  -4  16     1132.50     1037.47     85.94 o 
  -1  -4  16     1621.00     1664.02    105.26 o 
   0  -4  16      107.82      107.25     20.14 o 
   1  -4  16     1212.41     1379.13     92.59 o 
   2  -4  16      262.27      173.77     37.78 o 
   3  -4  16        1.20       11.13     47.86 o 
   4  -4  16       73.17       76.49     35.29 o 
   5  -4  16      292.48      316.19     43.93 o 
   6  -4  16        7.94       15.55     64.12 o 
   7  -4  16       20.31       17.60     62.23 o 
   8  -4  16        5.51       29.89     51.77 o 
  -8  -3  16       12.34       38.55     48.64 o 
  -7  -3  16       12.15      -26.41     66.47 o 
  -6  -3  16       12.62       59.85     35.50 o 
  -5  -3  16        3.75      -27.42     53.97 o 
  -4  -3  16      231.91      133.31     45.50 o 
  -3  -3  16       44.47       43.94     50.93 o 
  -2  -3  16      131.04       30.28     56.66 o 
  -1  -3  16        4.31       14.33     39.66 o 
   0  -3  16       35.37       56.57     18.54 o 
   1  -3  16       87.39       37.53     46.44 o 
   2  -3  16      708.07      675.48     60.06 o 
   3  -3  16        1.55       27.88     29.02 o 
   4  -3  16      638.12      732.86     66.49 o 
   5  -3  16       19.59      -33.91     57.94 o 
   6  -3  16        0.01      108.58     33.72 o 
   7  -3  16        0.21      -26.14     45.59 o 
   8  -3  16       27.44      114.45     48.14 o 
  -8  -2  16       21.38       25.26     49.46 o 
  -7  -2  16       65.74       51.86     63.51 o 
  -6  -2  16        4.61       45.62     52.68 o 
  -5  -2  16       46.35        6.71     57.32 o 
  -4  -2  16        6.49       25.54     32.30 o 
  -3  -2  16       42.42      -21.44     49.72 o 
  -2  -2  16       34.25       35.88     24.70 o 
  -1  -2  16       27.43       48.96     24.10 o 
   0  -2  16     1588.70     1568.07     74.40 o 
   1  -2  16       60.71      -23.03     51.92 o 
   2  -2  16      642.13      570.26     57.59 o 
   3  -2  16      372.70      331.30     40.64 o 
   4  -2  16      161.01      133.42     38.57 o 
   5  -2  16      117.85      109.97     42.73 o 
   6  -2  16       33.62      -63.17     63.17 o 
   7  -2  16       19.54       26.13     72.34 o 
   8  -2  16       58.04       29.69     82.20 o 
  -8  -1  16       16.85       19.46     83.72 o 
  -7  -1  16       23.48      -51.37     83.88 o 
  -6  -1  16       15.55       45.19     40.58 o 
  -5  -1  16        2.10       33.24     51.06 o 
  -4  -1  16      887.52      857.40     83.41 o 
  -3  -1  16      107.33      114.01     35.03 o 
  -2  -1  16      676.12      723.74     64.79 o 
  -1  -1  16       51.52       41.81     48.95 o 
   0  -1  16      154.25      161.96     20.85 o 
   1  -1  16       22.64      -23.08     41.02 o 
   2  -1  16      468.72      514.25     51.70 o 
   3  -1  16      604.17      551.01     49.65 o 
   4  -1  16     1349.74     1334.14    109.50 o 
   5  -1  16      136.82      128.34     41.25 o 
   6  -1  16        1.88      -15.45     77.23 o 
   7  -1  16        0.17       17.56     65.71 o 
   8  -1  16        0.75       29.93     62.31 o 
  -8   0  16        6.05      -29.16     73.39 o 
  -7   0  16        7.38      -70.08     70.08 o 
  -6   0  16       33.01       35.56     37.00 o 
  -5   0  16       18.23       20.01     47.64 o 
  -4   0  16      230.60      180.90     40.37 o 
  -3   0  16      438.40      451.26     44.29 o 
  -2   0  16        4.54      -44.90     44.90 o 
  -1   0  16       19.31       -4.72     44.57 o 
   0   0  16        0.63       -7.79     28.91 o 
   1   0  16        5.10        8.09     25.57 o 
   2   0  16       87.87       15.11     55.84 o 
   3   0  16      159.05      203.44     36.34 o 
   4   0  16      613.89      606.19     65.50 o 
   5   0  16      153.02      157.67     40.46 o 
   6   0  16       74.31       67.43     32.34 o 
   7   0  16      131.98      130.18     50.21 o 
  -8   1  16       66.37      100.70     45.96 o 
  -7   1  16        8.66      -25.93     65.25 o 
  -6   1  16        4.99      -61.10     63.90 o 
  -5   1  16        3.89       40.67     46.96 o 
  -4   1  16      168.20      140.42     38.75 o 
  -3   1  16       40.58       38.57     54.26 o 
  -2   1  16       92.87       94.28     36.09 o 
  -1   1  16        7.00      -19.59     43.80 o 
   0   1  16        9.98      -14.44     33.33 o 
   1   1  16      206.97      147.35     37.06 o 
   2   1  16        0.76       26.18     44.11 o 
   3   1  16      155.80      220.83     40.32 o 
   4   1  16       83.41       46.39     41.12 o 
   5   1  16       46.96        9.20     43.49 o 
   6   1  16       31.90       76.28     44.67 o 
   7   1  16        3.62       45.82     66.71 o 
  -8   2  16        5.87      -75.04     75.04 o 
  -7   2  16        0.38        0.00     68.20 o 
  -6   2  16        5.85       39.07     68.57 o 
  -5   2  16        0.54       13.94     57.48 o 
  -4   2  16        6.79       86.07     31.82 o 
  -3   2  16      138.80      115.56     37.53 o 
  -2   2  16        0.93        0.00     45.49 o 
  -1   2  16       55.51       64.13     30.08 o 
   0   2  16       83.11       92.55     22.00 o 
   1   2  16       14.36       37.81     27.15 o 
   2   2  16        3.44       23.66     30.48 o 
   3   2  16        0.70      -47.73     47.73 o 
   4   2  16      126.18      134.15     37.54 o 
   5   2  16       44.64       37.27     57.25 o 
   6   2  16       15.03       58.74     62.23 o 
   7   2  16       32.30       85.24     45.02 o 
  -8   3  16       44.23       71.17     86.86 o 
  -7   3  16       43.60      104.69     45.05 o 
  -6   3  16       27.41      -85.04     85.04 o 
  -5   3  16       21.92       31.05     37.00 o 
  -4   3  16      134.45      149.22     41.85 o 
  -3   3  16      171.41      217.78     38.10 o 
  -2   3  16        1.10      -56.35     56.35 o 
  -1   3  16      113.29      160.51     33.88 o 
   0   3  16        0.14        0.86     28.85 o 
   1   3  16      198.68      168.92     33.39 o 
   2   3  16       63.28       68.10     31.81 o 
   3   3  16       69.60       87.52     33.05 o 
   4   3  16        3.25      -35.15     54.91 o 
   5   3  16       94.51      -23.49     75.50 o 
   6   3  16       60.73      124.06     37.41 o 
   7   3  16        3.15       67.58     42.24 o 
  -7   4  16       16.21       28.11     62.85 o 
  -6   4  16        0.00      -67.28     67.28 o 
  -5   4  16      166.48      188.95     50.26 o 
  -4   4  16        5.38       20.83     46.57 o 
  -3   4  16      513.79      483.35     51.76 o 
  -2   4  16       48.86      -48.83     55.27 o 
  -1   4  16      933.59     1069.26     94.30 o 
   0   4  16      110.86      109.42     26.19 o 
   1   4  16     1193.30     1157.18    102.98 o 
   2   4  16       65.43       51.53     38.83 o 
   3   4  16       50.33       81.93     34.87 o 
   4   4  16       15.01        7.48     58.42 o 
   5   4  16       10.19      -33.12     54.93 o 
   6   4  16        2.60      -70.28     70.28 o 
  -7   5  16       47.17      -39.08     99.64 o 
  -6   5  16        0.08       35.31     67.23 o 
  -5   5  16       12.69      -32.14     69.12 o 
  -4   5  16       23.08       76.06     39.59 o 
  -3   5  16       19.79      -27.65     59.47 o 
  -2   5  16        3.33      -51.49     51.49 o 
  -1   5  16       84.52       19.32     57.96 o 
   0   5  16      152.18      149.68     61.09 o 
   1   5  16      511.81      454.41     49.79 o 
   2   5  16       74.82       73.35     36.76 o 
   3   5  16       12.97       29.39     55.96 o 
   4   5  16       81.26       40.02     58.27 o 
   5   5  16        6.25       44.04     74.22 o 
   6   5  16       25.22      -29.28     77.46 o 
  -6   6  16       42.03      -37.29     65.93 o 
  -5   6  16      156.20      197.84     53.85 o 
  -4   6  16       87.29       91.71     42.83 o 
  -3   6  16       63.28       25.58     40.95 o 
  -2   6  16       18.57       28.63     51.61 o 
  -1   6  16       25.60      -21.05     58.30 o 
   0   6  16       39.25       61.80     68.78 o 
   1   6  16       19.44       -7.09     48.59 o 
   2   6  16      198.61      216.76     45.75 o 
   3   6  16      143.77       63.55     68.34 o 
   4   6  16       33.37      106.92     38.14 o 
   5   6  16       20.94      -56.47     65.20 o 
  -6   7  16        0.00       -9.90     63.36 o 
  -5   7  16        7.17        9.14     78.06 o 
  -4   7  16      102.01      157.24     40.22 o 
  -3   7  16       18.94       48.50     62.62 o 
  -2   7  16      218.48      233.90     46.78 o 
  -1   7  16       47.34       46.02     38.05 o 
   0   7  16       72.55       58.46     61.15 o 
   1   7  16       26.22      -15.49     55.84 o 
   2   7  16       10.68       38.19     33.83 o 
   3   7  16        1.11      -17.22     62.10 o 
   4   7  16       47.87       37.10     66.88 o 
  -5   8  16       16.12      100.81     38.50 o 
  -4   8  16       44.96       51.33     44.50 o 
  -3   8  16        0.07        7.53     42.57 o 
  -2   8  16        9.87        0.00     58.94 o 
  -1   8  16        4.17       41.97     61.11 o 
   0   8  16        1.28       20.01     32.29 o 
   1   8  16       70.34       16.95     75.78 o 
   2   8  16        0.01       53.01     61.21 o 
   3   8  16       41.74       56.11     64.79 o 
  -4   9  16       44.09       34.17     48.33 o 
  -3   9  16       22.00       49.12     45.95 o 
  -2   9  16      100.38       27.87     73.75 o 
  -1   9  16       74.46       36.76     76.90 o 
   0   9  16       17.45       49.73     34.39 o 
   1   9  16        0.80       19.86     41.10 o 
   2   9  16       10.32       57.84     66.78 o 
  -2  10  16        1.48       20.29     71.74 o 
  -1  10  16       12.71       50.29     59.50 o 
   0  10  16        0.45      -76.00     91.14 o 
  -2 -12  17       18.02       48.87     62.58 o 
  -1 -12  17        4.15        8.10     47.94 o 
   0 -12  17        3.49       38.85     80.42 o 
   1 -12  17        7.52      155.76     45.36 o 
   2 -12  17       25.78       56.70     76.77 o 
   3 -12  17        6.58        9.75     68.25 o 
  -3 -11  17        8.63      -47.20     61.90 o 
  -2 -11  17       28.47       44.87     75.62 o 
  -1 -11  17       12.91       17.33     61.26 o 
   0 -11  17       21.00       17.35     52.93 o 
   1 -11  17        5.77       -8.53     58.48 o 
   2 -11  17        0.21      -74.23     74.23 o 
   3 -11  17       22.59        7.72     42.61 o 
   4 -11  17       27.06       -9.47     68.94 o 
  -4 -10  17       64.14      127.78     47.25 o 
  -3 -10  17        0.05       37.31     38.41 o 
  -2 -10  17       53.43       16.49     68.00 o 
  -1 -10  17      105.90       98.71     41.55 o 
   0 -10  17        0.18      -41.39     41.39 o 
   1 -10  17        3.49      -15.65     56.44 o 
   2 -10  17       23.11      -47.98     58.77 o 
   3 -10  17       53.86      135.60     49.70 o 
   4 -10  17        0.39      -68.80     68.80 o 
   5 -10  17       38.86       68.81     45.26 o 
  -5  -9  17        1.70      -85.70     85.70 o 
  -4  -9  17        2.74      -18.54     39.75 o 
  -3  -9  17        0.43       -8.04     61.78 o 
  -2  -9  17       54.48       87.81     38.62 o 
  -1  -9  17      289.06      -36.46    104.42 o 
   0  -9  17        5.21      -39.93     39.93 o 
   1  -9  17      383.65      363.99     52.71 o 
   2  -9  17        6.64      -36.90     57.63 o 
   3  -9  17       42.73       46.34     56.75 o 
   4  -9  17       10.04      -57.55     66.29 o 
   5  -9  17       64.84       64.66     38.22 o 
   6  -9  17       23.29      -68.41     68.41 o 
  -6  -8  17        2.20       45.76     47.61 o 
  -5  -8  17        1.59       44.04     60.38 o 
  -4  -8  17        0.86      -24.16     54.03 o 
  -3  -8  17       12.28       44.71     36.97 o 
  -1  -8  17        8.75       13.43     55.36 o 
   0  -8  17        0.16        1.09     26.84 o 
   1  -8  17       21.96       39.82     48.77 o 
   2  -8  17      199.43      155.27     42.96 o 
   3  -8  17       36.34       36.99     42.05 o 
   4  -8  17      162.76      122.26     46.61 o 
   5  -8  17        3.47      -41.89     58.64 o 
   6  -8  17        3.58      -89.62     89.62 o 
  -6  -7  17        4.86      -64.24     83.61 o 
  -5  -7  17       47.87        0.00     64.16 o 
  -4  -7  17       29.53       37.67     54.85 o 
  -3  -7  17        2.19       -6.94     50.49 o 
  -2  -7  17       23.81      -51.94     62.95 o 
  -1  -7  17      169.80      175.62     41.74 o 
   0  -7  17      102.21      170.99     25.05 o 
   1  -7  17       31.48       60.63     29.47 o 
   2  -7  17      104.61      133.66     34.82 o 
   3  -7  17        6.76       54.88     33.31 o 
   4  -7  17       23.10       87.27     37.14 o 
   5  -7  17        3.60       40.92     36.41 o 
   6  -7  17       18.97       17.58     62.16 o 
   7  -7  17       10.13       39.07     61.78 o 
  -7  -6  17        1.21       25.09     44.64 o 
  -6  -6  17        0.93      -61.06     70.33 o 
  -5  -6  17       58.17       40.29     44.28 o 
  -4  -6  17      118.06      151.93     38.19 o 
  -3  -6  17      157.51      114.14     44.10 o 
  -2  -6  17      178.27      129.78     35.02 o 
  -1  -6  17        0.16      -40.44     42.06 o 
   0  -6  17        8.06       -4.45     26.79 o 
   1  -6  17      165.71      177.18     36.67 o 
   2  -6  17      214.24      230.32     38.13 o 
   3  -6  17        2.77      -12.73     50.90 o 
   4  -6  17      136.96      127.41     34.93 o 
   5  -6  17       75.31      127.28     41.92 o 
   6  -6  17        6.57      -25.39     63.90 o 
   7  -6  17       12.75      149.96     38.66 o 
  -7  -5  17        0.06       56.24     60.75 o 
  -6  -5  17       44.10       57.23     46.91 o 
  -5  -5  17        2.55      -64.61     64.61 o 
  -4  -5  17       32.02       20.16     53.35 o 
  -3  -5  17      130.35      126.14     30.87 o 
  -2  -5  17        2.19      -51.27     53.13 o 
  -1  -5  17      214.90      248.82     40.61 o 
   0  -5  17       49.60       51.95     26.98 o 
   1  -5  17      372.46      380.39     44.86 o 
   2  -5  17       57.47       70.29     31.88 o 
   3  -5  17      192.39      150.80     36.40 o 
   4  -5  17        7.67       46.43     51.80 o 
   5  -5  17       66.98       58.81     65.75 o 
   6  -5  17       36.24       63.37     42.25 o 
   7  -5  17        2.13       -9.22     63.22 o 
  -7  -4  17        7.47       45.34     48.83 o 
  -6  -4  17        1.40      -40.23     59.67 o 
  -5  -4  17        0.54      -62.07     62.07 o 
  -3  -4  17      320.46      335.86     43.56 o 
  -2  -4  17      380.43      401.80     44.37 o 
  -1  -4  17       69.56      117.05     31.93 o 
   0  -4  17        1.84      -17.75     34.47 o 
   1  -4  17      152.81      110.62     34.42 o 
   2  -4  17      107.28       48.81     58.66 o 
   3  -4  17      178.97      218.15     36.08 o 
   4  -4  17      774.55      907.73     88.51 o 
   5  -4  17        7.54       46.07     30.56 o 
   6  -4  17       19.12       40.22     61.79 o 
   7  -4  17        1.24       85.48     41.12 o 
  -7  -3  17        1.20      -77.06     77.06 o 
  -6  -3  17       22.35      -39.12     64.05 o 
  -5  -3  17       83.78       56.61     38.04 o 
  -4  -3  17      241.55      202.77     43.19 o 
  -3  -3  17      129.09       14.52     39.75 o 
  -2  -3  17      280.15      306.67     40.23 o 
  -1  -3  17       31.71       44.69     49.41 o 
   0  -3  17      196.48      256.84     23.88 o 
   1  -3  17      161.91      169.27     34.88 o 
   2  -3  17       76.72       92.70     28.69 o 
   3  -3  17      318.89      330.91     41.81 o 
   4  -3  17       49.65       -6.32     57.54 o 
   5  -3  17        7.91      -21.19     61.17 o 
   6  -3  17        0.28       23.86     40.19 o 
   7  -3  17       10.30      -79.38     79.38 o 
  -8  -2  17       67.97      105.36     51.79 o 
  -7  -2  17        3.99       17.38     61.43 o 
  -6  -2  17        1.05       82.31     30.36 o 
  -5  -2  17        0.22      -55.39     55.39 o 
  -4  -2  17      642.50      601.49     50.57 o 
  -3  -2  17       17.32       11.05     45.58 o 
  -2  -2  17      662.94      587.12     64.10 o 
  -1  -2  17      144.18      108.50     35.65 o 
   0  -2  17       49.89       31.55     31.21 o 
   1  -2  17        1.92       14.77     44.32 o 
   2  -2  17       76.01       60.35     28.71 o 
   3  -2  17        7.99       46.18     31.03 o 
   4  -2  17      129.46      134.64     37.51 o 
   5  -2  17      118.49       28.17     63.77 o 
   6  -2  17        1.83       55.61     58.92 o 
   7  -2  17        0.06       42.37     44.09 o 
  -8  -1  17       32.68       58.51     71.66 o 
  -7  -1  17       48.07      -72.60     72.60 o 
  -6  -1  17       16.48      -69.84     69.84 o 
  -5  -1  17      664.70      517.94     60.65 o 
  -4  -1  17       31.30       12.11     59.96 o 
  -3  -1  17      892.76      775.57     71.69 o 
  -2  -1  17       78.70       48.03     34.93 o 
  -1  -1  17       92.71      110.40     29.68 o 
   0  -1  17      298.40      250.26     25.00 o 
   1  -1  17      321.86      435.05     41.21 o 
   2  -1  17      344.58      299.01     40.15 o 
   3  -1  17       29.70       22.03     33.11 o 
   4  -1  17       15.90       44.33     46.97 o 
   5  -1  17       37.72       49.71     65.47 o 
   6  -1  17       17.28        0.00     55.53 o 
   7  -1  17       24.99       23.32     46.64 o 
  -8   0  17        4.28      -73.59     73.59 o 
  -7   0  17       31.39      -25.87     65.11 o 
  -6   0  17       22.65      -68.75     76.01 o 
  -5   0  17       49.88       20.39     53.95 o 
  -4   0  17      817.61      860.59     83.91 o 
  -3   0  17      214.05      178.46     40.17 o 
  -2   0  17      102.58        5.16     59.54 o 
  -1   0  17      172.08      180.09     34.49 o 
   0   0  17       16.63       10.73     32.03 o 
   1   0  17       24.47       23.80     29.91 o 
   2   0  17      208.09       78.13     42.74 o 
   3   0  17        3.83     -131.28    131.28 o 
   4   0  17      136.76      141.34     34.95 o 
   5   0  17       11.12       21.73     60.17 o 
   6   0  17        8.08       16.33     67.32 o 
   7   0  17        8.12       55.36     59.79 o 
  -8   1  17        2.49      -91.61     91.61 o 
  -7   1  17      160.76       82.13     53.84 o 
  -6   1  17       89.44        7.74     68.78 o 
  -5   1  17      472.87      533.15     53.81 o 
  -4   1  17       99.65      112.06     37.54 o 
  -3   1  17       80.59      104.91     31.15 o 
  -2   1  17       15.29       52.43     29.98 o 
  -1   1  17      329.69      333.31     37.34 o 
   0   1  17       18.27        8.11     33.03 o 
   1   1  17      405.95      348.54     42.25 o 
   2   1  17       76.07       95.39     32.87 o 
   3   1  17       12.33      -53.39     53.39 o 
   4   1  17       56.01       60.14     34.72 o 
   5   1  17        3.40      -29.86     55.86 o 
   6   1  17        6.21      -67.14     67.14 o 
   7   1  17        7.30        9.46     66.24 o 
  -7   2  17       23.32       26.62     76.86 o 
  -6   2  17       73.81       23.75     68.56 o 
  -5   2  17       18.90      -21.30     50.71 o 
  -4   2  17        2.44       38.60     35.95 o 
  -3   2  17      114.13        0.00     61.51 o 
  -2   2  17      136.68       44.50     67.21 o 
  -1   2  17      102.89      117.43     35.00 o 
   0   2  17        0.34      -12.18     42.87 o 
   1   2  17        2.32       27.62     50.33 o 
   2   2  17       90.23       46.80     48.24 o 
   3   2  17       20.80       48.89     31.90 o 
   4   2  17       30.18       48.84     59.61 o 
   5   2  17        4.00       46.60     53.81 o 
   6   2  17        8.58      -43.50     71.21 o 
   7   2  17        2.75      -77.59     77.59 o 
  -7   3  17        0.18      -67.61     67.61 o 
  -6   3  17       57.45       24.52     61.71 o 
  -5   3  17       53.76       22.12     58.53 o 
  -4   3  17       44.68       53.79     57.83 o 
  -3   3  17       40.65       61.36     35.09 o 
  -2   3  17       59.75       27.75     32.01 o 
  -1   3  17        6.91       39.98     44.61 o 
   0   3  17       74.18       36.55     32.67 o 
   1   3  17       45.99       25.22     32.50 o 
   2   3  17      311.32      282.49     44.11 o 
   3   3  17       58.14        0.00     61.48 o 
   4   3  17       14.58        0.00     50.94 o 
   5   3  17       13.75        8.15     63.62 o 
   6   3  17       26.90       36.34     69.19 o 
  -7   4  17        1.07       37.75     64.01 o 
  -5   4  17       17.25       19.87     36.27 o 
  -4   4  17        6.84      -66.52     66.52 o 
  -3   4  17       29.89       19.83     54.91 o 
  -2   4  17      776.96      835.36     80.51 o 
  -1   4  17       83.13      112.95     33.54 o 
   0   4  17      261.07      275.88     30.34 o 
   1   4  17      893.35      778.43     71.98 o 
   2   4  17       96.78       77.07     37.33 o 
   3   4  17      339.07      365.02     50.31 o 
   4   4  17       15.20      -23.41     64.83 o 
   5   4  17        1.94       11.06     40.89 o 
   6   4  17        0.01       12.27     46.46 o 
  -7   5  17        1.90       39.33     57.34 o 
  -6   5  17        2.90        8.92     49.67 o 
  -5   5  17        1.60      -58.80     58.80 o 
  -4   5  17        9.58      -60.29     68.25 o 
  -3   5  17       15.60       -7.07     59.60 o 
  -2   5  17        1.93       27.07     45.89 o 
  -1   5  17      616.49      732.04     63.80 o 
   0   5  17      281.83      271.27     31.10 o 
   1   5  17       81.17       32.23     39.85 o 
   2   5  17      451.07      390.88     47.78 o 
   3   5  17        1.09       72.40     33.88 o 
   4   5  17      158.85      132.13     48.05 o 
   5   5  17       41.95       73.07     84.70 o 
  -6   6  17       74.09       56.46     65.19 o 
  -5   6  17      145.10      196.70     46.20 o 
  -4   6  17       11.71      -63.96     63.96 o 
  -3   6  17        1.78      -53.27     64.12 o 
  -2   6  17       78.96       72.15     37.51 o 
  -1   6  17       11.07       14.37     66.65 o 
   0   6  17       11.95       36.71     28.88 o 
   1   6  17        4.47      -44.53     51.42 o 
   2   6  17       27.66       53.29     40.52 o 
   3   6  17       15.59       28.38     43.73 o 
   4   6  17        0.65      -62.53     68.62 o 
   5   6  17        4.66      -19.48     81.48 o 
  -5   7  17       17.06       -3.96     49.29 o 
  -4   7  17        5.18       34.61     62.40 o 
  -3   7  17       11.96       59.89     38.43 o 
  -2   7  17        0.62       15.89     56.17 o 
  -1   7  17        1.25      -15.65     53.07 o 
   0   7  17       36.25       47.99     68.65 o 
   1   7  17       63.62       96.98     35.66 o 
   2   7  17       11.96      -68.02     68.02 o 
   3   7  17       47.06        8.95     69.88 o 
   4   7  17        0.04      -69.29     69.29 o 
  -5   8  17       11.50       19.78     77.87 o 
  -4   8  17        3.29       37.28     74.57 o 
  -3   8  17       10.80      -71.23     74.49 o 
  -2   8  17        0.24      -77.29     77.29 o 
  -1   8  17       28.85      -17.07     74.40 o 
   0   8  17        0.01      -28.50     51.59 o 
   1   8  17       12.02       11.33     36.41 o 
   2   8  17        1.59      -27.52     57.29 o 
   3   8  17        5.88      -48.44     75.67 o 
  -3   9  17       11.52       82.78     45.72 o 
  -2   9  17        7.52      -47.04     61.70 o 
  -1   9  17        0.08        9.31     51.86 o 
   0   9  17       75.23       96.69     39.59 o 
   1   9  17       43.34       28.83     83.23 o 
  -1 -12  18       12.28       37.99     68.48 o 
   0 -12  18       12.38      -14.25     37.12 o 
   1 -12  18        6.70      -65.87     65.87 o 
   2 -12  18        0.03      -74.31     74.31 o 
  -3 -11  18       13.36      -56.91     61.47 o 
  -2 -11  18       12.05       27.10     64.50 o 
  -1 -11  18        6.09      -17.46     69.83 o 
   0 -11  18        0.05       34.72     32.95 o 
   1 -11  18        2.35      -74.47     74.47 o 
   2 -11  18       16.25      -80.99     83.94 o 
   3 -11  18       50.44      -55.90     82.29 o 
   4 -11  18       25.45      -58.74     83.07 o 
  -4 -10  18        0.19       46.85     71.97 o 
  -3 -10  18       51.89       -8.77     70.73 o 
  -2 -10  18       68.52      142.74     43.41 o 
  -1 -10  18       92.43      110.13     42.43 o 
   0 -10  18        6.88      -56.15     91.07 o 
   1 -10  18      142.89      156.97     39.62 o 
   2 -10  18       40.59       53.44     36.50 o 
   3 -10  18        0.02        8.64     56.69 o 
   4 -10  18       19.41      -18.27     69.55 o 
   5 -10  18       10.79      -29.32     77.58 o 
  -5  -9  18        1.13        0.00     76.86 o 
  -4  -9  18       13.08        8.72     77.53 o 
  -3  -9  18       10.12      -72.27     72.27 o 
  -2  -9  18      109.30       46.14     67.92 o 
  -1  -9  18       57.96      -29.61     63.68 o 
   0  -9  18       10.04       40.07     41.76 o 
   1  -9  18        5.03      -22.54     59.62 o 
   2  -9  18       99.78      115.50     47.71 o 
   3  -9  18        3.94      -64.37     64.37 o 
   4  -9  18        1.88      -60.46     60.46 o 
   5  -9  18        1.45       18.42     65.11 o 
   6  -9  18        0.00      -30.04     79.49 o 
  -6  -8  18       10.58      -29.28     73.68 o 
  -5  -8  18        4.97      -17.76     67.64 o 
  -4  -8  18        7.61       16.30     54.05 o 
  -3  -8  18       42.50       58.33     35.50 o 
  -2  -8  18        1.28       30.54     30.54 o 
  -1  -8  18       24.00        6.85     58.49 o 
   0  -8  18        5.20       31.18     27.01 o 
   1  -8  18       13.85      -48.72     50.67 o 
   2  -8  18        0.41        7.16     46.95 o 
   3  -8  18       28.87       22.57     67.71 o 
   4  -8  18       10.39       16.09     63.33 o 
   5  -8  18        0.62       26.15     50.07 o 
   6  -8  18       23.34      -77.50     77.50 o 
  -6  -7  18        0.00       36.99     58.49 o 
  -5  -7  18       19.31      -64.88     64.88 o 
  -4  -7  18       84.68       30.59     66.66 o 
  -3  -7  18       74.28       35.33     56.96 o 
  -2  -7  18      113.61       46.45     54.32 o 
  -1  -7  18       35.88       38.17     56.18 o 
   0  -7  18       36.34        9.85     35.01 o 
   1  -7  18        7.66       27.78     31.68 o 
   2  -7  18       38.60      -52.74     52.74 o 
   3  -7  18       51.87        0.00     52.00 o 
   4  -7  18        3.10       15.22     50.49 o 
   5  -7  18        2.70      -68.96     68.96 o 
   6  -7  18        4.43       54.85     67.17 o 
  -6  -6  18       52.90       17.62     62.31 o 
  -5  -6  18        1.61      -64.04     64.04 o 
  -4  -6  18        1.11       24.75     33.32 o 
  -3  -6  18       50.63       39.86     63.02 o 
  -2  -6  18       12.95      -37.31     56.99 o 
  -1  -6  18       45.95       71.41     28.40 o 
   0  -6  18        0.11       -1.34     38.52 o 
   1  -6  18       54.79       91.24     30.51 o 
   2  -6  18        3.22       12.63     49.71 o 
   3  -6  18      106.61      173.87     40.21 o 
   4  -6  18      160.57       80.22     41.62 o 
   5  -6  18        1.28       77.85     28.52 o 
   6  -6  18      153.61      183.66     50.43 o 
   7  -6  18        5.73      -58.42     75.42 o 
  -7  -5  18       13.64      -66.17     86.12 o 
  -6  -5  18       22.29        8.45     69.16 o 
  -5  -5  18       74.40       53.11     56.27 o 
  -4  -5  18       36.05      -13.74     57.46 o 
  -3  -5  18       65.94       31.48     50.76 o 
  -2  -5  18      318.93      269.59     43.57 o 
  -1  -5  18      228.03      195.05     40.65 o 
   0  -5  18       54.14       35.16     22.62 o 
   1  -5  18      585.06      521.31     54.01 o 
   2  -5  18      423.86      367.76     47.23 o 
   3  -5  18      139.68      122.74     41.99 o 
   4  -5  18      108.46       34.64     69.62 o 
   5  -5  18        0.43       45.85     64.85 o 
   6  -5  18        0.21       59.53     63.07 o 
   7  -5  18       12.30      -47.55     70.53 o 
  -7  -4  18        4.42        9.16     64.12 o 
  -6  -4  18       49.68       16.33     70.22 o 
  -5  -4  18        0.47       29.23     52.69 o 
  -4  -4  18       45.47        6.59     58.61 o 
  -3  -4  18      371.70      364.40     44.54 o 
  -2  -4  18      369.85      365.94     41.84 o 
  -1  -4  18      352.08      410.44     46.23 o 
   0  -4  18      232.33      212.41     27.30 o 
   1  -4  18      943.72     1090.93     93.19 o 
   2  -4  18      172.10      216.34     34.42 o 
   3  -4  18      342.14      385.47     44.49 o 
   4  -4  18       71.96       20.21     58.35 o 
   5  -4  18        2.11      -60.20     60.20 o 
   6  -4  18        5.18      -25.03     66.22 o 
   7  -4  18       55.37       40.12     52.62 o 
  -7  -3  18        4.75       44.72     61.31 o 
  -6  -3  18       10.28       15.91     62.63 o 
  -5  -3  18        0.04       35.52     51.72 o 
  -4  -3  18      170.23       44.80     64.95 o 
  -3  -3  18      400.72      343.02     44.58 o 
  -2  -3  18       17.08       21.74     45.47 o 
  -1  -3  18      522.23      539.22     57.05 o 
   0  -3  18       39.45       55.17     43.88 o 
   1  -3  18        2.02        5.33     49.10 o 
   2  -3  18       87.46      127.18     33.16 o 
   3  -3  18       30.82       42.25     44.77 o 
   4  -3  18       99.40      150.59     37.37 o 
   5  -3  18       13.72       18.96     35.46 o 
   6  -3  18        1.08       41.30     60.13 o 
   7  -3  18        0.64       19.91     44.52 o 
  -7  -2  18        3.15       60.36     36.58 o 
  -6  -2  18        2.08      -23.47     59.06 o 
  -5  -2  18       21.34       62.84     37.01 o 
  -4  -2  18        1.00        6.28     49.08 o 
  -3  -2  18      575.01      567.98     52.11 o 
  -2  -2  18        4.70       -5.34     46.84 o 
  -1  -2  18     1434.97     1452.23     98.09 o 
   0  -2  18      550.44      529.82     35.47 o 
   1  -2  18     1491.78     1560.06    103.55 o 
   2  -2  18      291.59      337.73     45.00 o 
   3  -2  18      628.74      603.17     66.46 o 
   4  -2  18       86.92       53.77     37.44 o 
   5  -2  18       10.45      -14.72     46.53 o 
   6  -2  18       60.65      -33.03     73.86 o 
   7  -2  18        0.01      -47.82     47.82 o 
  -7  -1  18        9.02      -43.70     71.54 o 
  -6  -1  18       31.98      -38.85     63.59 o 
  -5  -1  18        5.10      -20.81     46.54 o 
  -4  -1  18       51.13      -37.51     59.31 o 
  -3  -1  18      232.22      254.62     36.64 o 
  -2  -1  18      832.72      831.70     72.42 o 
  -1  -1  18       12.41      -35.74     41.17 o 
   0  -1  18      151.12      175.67     23.45 o 
   1  -1  18      156.57      145.03     35.40 o 
   2  -1  18      358.89      366.29     46.73 o 
   3  -1  18      336.62      274.70     43.83 o 
   4  -1  18       93.53       -6.66     58.45 o 
   5  -1  18        2.31        0.00     48.12 o 
   6  -1  18        0.60       58.34     71.20 o 
   7  -1  18        0.18      -37.54     66.36 o 
  -7   0  18        0.01       45.02     41.10 o 
  -6   0  18        0.16      -23.38     52.28 o 
  -5   0  18        8.11       32.88     37.22 o 
  -4   0  18       39.75       18.90     54.56 o 
  -3   0  18       68.23       51.95     53.84 o 
  -2   0  18      404.65      424.71     48.85 o 
  -1   0  18      147.16       91.27     36.10 o 
   0   0  18      620.24      761.55     49.52 o 
   1   0  18      142.96      134.23     31.90 o 
   2   0  18      876.21      826.70     75.78 o 
   3   0  18      309.98      299.17     44.38 o 
   4   0  18       14.49       -6.80     52.23 o 
   5   0  18       41.37      120.08     39.08 o 
   6   0  18       78.10       50.94     68.98 o 
   7   0  18        5.52      -47.75     66.85 o 
  -7   1  18        5.08      -17.69     67.36 o 
  -6   1  18        6.90       40.61     38.88 o 
  -5   1  18       40.66      -61.82     61.82 o 
  -4   1  18        1.28      -51.03     51.03 o 
  -3   1  18       70.66      124.25     35.23 o 
  -2   1  18      234.56      245.48     36.54 o 
  -1   1  18       34.29       59.79     30.51 o 
   0   1  18      131.82      110.61     23.53 o 
   1   1  18        8.63      -53.11     53.11 o 
   2   1  18       44.63      -29.57     43.85 o 
   3   1  18      325.74      317.76     42.08 o 
   4   1  18       72.68       84.25     40.82 o 
   5   1  18       83.48       86.92     39.55 o 
   6   1  18        2.14      -34.90     65.29 o 
   7   1  18       17.94      -77.72     77.72 o 
  -7   2  18        0.01      -18.03     72.11 o 
  -6   2  18       24.69       84.63     38.63 o 
  -5   2  18       24.36      -44.52     62.97 o 
  -4   2  18        6.14       33.81     49.23 o 
  -3   2  18      188.32      185.00     39.68 o 
  -2   2  18        4.00       -5.91     47.63 o 
  -1   2  18       27.21       46.61     27.65 o 
   0   2  18      204.65      200.46     24.94 o 
   1   2  18        0.07      -23.52     54.53 o 
   2   2  18      117.66      122.28     39.96 o 
   3   2  18       24.60        6.68     59.42 o 
   4   2  18       54.17       65.89     35.64 o 
   5   2  18       14.39        8.11     63.31 o 
   6   2  18        8.81       18.08     71.16 o 
  -7   3  18        3.91       18.86     84.32 o 
  -6   3  18       23.69       33.96     71.04 o 
  -5   3  18        9.58      -65.78     65.78 o 
  -4   3  18       67.61       14.11     52.80 o 
  -3   3  18       23.23       -6.57     57.61 o 
  -2   3  18      645.45      636.19     60.34 o 
  -1   3  18       49.43       30.32     51.10 o 
   0   3  18      117.98      135.38     26.90 o 
   1   3  18      114.55      211.36     37.17 o 
   2   3  18       94.99      -95.91     95.91 o 
   3   3  18      139.29      121.02     41.04 o 
   4   3  18        0.32       15.40     63.50 o 
   5   3  18       90.12      127.37     47.03 o 
   6   3  18        0.19      -69.92     69.92 o 
  -7   4  18      118.64       39.02     94.58 o 
  -6   4  18       35.42      -35.33     72.83 o 
  -5   4  18      155.24      138.10     47.59 o 
  -4   4  18        2.42      -44.57     63.03 o 
  -3   4  18      529.45      399.55     49.18 o 
  -2   4  18       46.23      -19.91     52.69 o 
  -1   4  18      392.66      378.01     45.50 o 
   0   4  18      230.26      234.30     29.09 o 
   1   4  18      141.24      140.32     37.23 o 
   2   4  18       50.51       56.14     57.86 o 
   3   4  18       27.63       45.06     58.17 o 
   4   4  18       23.12       16.31     50.28 o 
   5   4  18       11.84       -8.95     65.17 o 
   6   4  18       14.51      -69.25     83.36 o 
  -6   5  18        8.69       55.49     42.69 o 
  -5   5  18       10.20      -76.87     76.87 o 
  -4   5  18        9.32      -64.00     64.00 o 
  -3   5  18      347.63      362.59     50.49 o 
  -2   5  18       47.80      -71.54     71.54 o 
  -1   5  18      244.47      275.15     45.36 o 
   0   5  18       15.11      -30.22     73.51 o 
   1   5  18       32.01       55.51     35.43 o 
   2   5  18        0.74      -52.76     60.77 o 
   3   5  18      107.96      -98.11     98.11 o 
   4   5  18      105.02      208.52     49.40 o 
   5   5  18       29.64        9.49     70.37 o 
  -6   6  18       17.37       -9.74     78.54 o 
  -5   6  18      249.63      277.69     55.09 o 
  -4   6  18       69.21       50.42     61.75 o 
  -3   6  18      233.23      245.66     48.01 o 
  -2   6  18        9.57       23.02     47.92 o 
  -1   6  18        1.73      -63.58     63.58 o 
   0   6  18       47.69      -11.12     64.49 o 
   1   6  18       15.81      -77.84     77.84 o 
   2   6  18       34.61       45.32     40.20 o 
   3   6  18        4.40      -57.30     57.30 o 
   4   6  18       16.89       18.59     76.64 o 
  -5   7  18       25.77      -28.74     76.05 o 
  -4   7  18       13.12       36.01     72.01 o 
  -3   7  18       20.65      -25.72     61.23 o 
  -2   7  18       28.58       74.71     39.46 o 
  -1   7  18        8.24      -32.74     54.30 o 
   0   7  18       59.47       -4.10     57.67 o 
   1   7  18        7.81       18.10     38.48 o 
   2   7  18        2.35       -8.80     60.34 o 
   3   7  18        1.20       99.77     36.79 o 
  -4   8  18        5.01        9.67     67.71 o 
  -2   8  18       39.02       45.01     82.01 o 
  -1   8  18       17.67       26.69     55.57 o 
   0   8  18        1.36      -74.88     74.88 o 
   1   8  18        4.66      -81.07     81.07 o 
   2   8  18        3.39       38.17     68.81 o 
  -2   9  18        7.27       71.20     46.83 o 
  -1   9  18       10.18       16.60     47.30 o 
   0   9  18       54.43      -24.40     50.49 o 
  -1 -12  19        7.94       33.35     46.04 o 
   0 -12  19        0.18      -43.09     43.09 o 
   1 -12  19       10.70       80.21     46.44 o 
   2 -12  19       15.61       40.00     72.12 o 
  -3 -11  19       20.09      112.44     42.67 o 
  -2 -11  19       40.51       37.07     70.58 o 
  -1 -11  19        8.97       -8.97     65.29 o 
   0 -11  19        6.02       35.15     42.51 o 
   1 -11  19        0.56       18.18     60.29 o 
   2 -11  19       22.24       18.51     65.43 o 
   3 -11  19       16.79       73.84     42.63 o 
   4 -11  19       10.53       73.19     43.27 o 
  -4 -10  19       15.18       19.21     71.89 o 
  -3 -10  19        0.20      -36.06     74.33 o 
  -2 -10  19       93.80      113.88     41.40 o 
  -1 -10  19        3.99       21.29     40.76 o 
   0 -10  19        5.21      -42.10     42.10 o 
   1 -10  19        0.33        8.40     55.08 o 
   2 -10  19       47.79       17.15     67.53 o 
   3 -10  19       77.96       95.46     47.84 o 
   4 -10  19        9.49      -46.99     65.79 o 
  -5  -9  19        1.84       49.90     41.99 o 
  -4  -9  19        2.85       35.88     75.04 o 
  -3  -9  19        0.03      -16.76     60.44 o 
  -2  -9  19       65.26      170.26     47.43 o 
  -1  -9  19        1.39        0.00     59.34 o 
   0  -9  19        4.03      -38.40     60.48 o 
   1  -9  19        3.79      -15.57     52.79 o 
   2  -9  19       12.46      -15.95     57.49 o 
   3  -9  19        5.52      -75.35     75.35 o 
   4  -9  19       48.31       17.65     78.94 o 
   5  -9  19       16.69      113.79     40.64 o 
  -5  -8  19       12.67       45.66     62.61 o 
  -4  -8  19       18.21       64.83     42.31 o 
  -3  -8  19        7.55      -62.58     65.44 o 
  -2  -8  19       67.47       14.78     58.20 o 
  -1  -8  19       68.36       14.23     65.98 o 
   0  -8  19       11.89       17.28     42.62 o 
   1  -8  19        4.17       49.67     30.10 o 
   2  -8  19        4.35      -22.34     56.21 o 
   3  -8  19       37.45      -60.98     60.98 o 
   4  -8  19        0.46       16.65     51.33 o 
   5  -8  19       31.36       36.00     64.90 o 
   6  -8  19       19.89       68.76     80.40 o 
  -6  -7  19        5.44       -9.50     69.18 o 
  -5  -7  19       13.78      -17.27     69.08 o 
  -4  -7  19        0.90      -15.82     68.97 o 
  -3  -7  19        9.92       53.44     39.89 o 
  -2  -7  19       29.86      -52.63     52.63 o 
  -1  -7  19      308.58      341.68     44.11 o 
   0  -7  19        0.41        9.08     36.31 o 
   1  -7  19      390.41      454.24     48.65 o 
   2  -7  19        0.12       35.97     38.15 o 
   3  -7  19        3.74      -22.11     63.83 o 
   4  -7  19       50.97       54.21     41.22 o 
   5  -7  19        4.59      -34.38     70.87 o 
   6  -7  19        0.32        0.00     61.13 o 
  -6  -6  19        3.82      -45.37     67.29 o 
  -5  -6  19        0.87      -75.26     75.26 o 
  -4  -6  19       89.66       -7.49     70.70 o 
  -3  -6  19       96.01       27.70     57.93 o 
  -2  -6  19        8.47      -26.02     43.15 o 
  -1  -6  19        3.22       18.73     30.16 o 
   0  -6  19        2.35       18.25     31.11 o 
   1  -6  19        3.95       27.38     28.19 o 
   2  -6  19       19.75       33.10     45.38 o 
   3  -6  19       70.70       99.18     40.66 o 
   4  -6  19       84.46      113.46     39.57 o 
   5  -6  19       20.14       49.60     39.13 o 
   6  -6  19        5.81       45.60     62.52 o 
  -7  -5  19       21.71       -9.72     85.26 o 
  -6  -5  19       34.58       34.88     69.76 o 
  -5  -5  19       20.45       50.55     42.50 o 
  -4  -5  19       60.19        0.00     60.69 o 
  -3  -5  19       37.81       26.35     52.70 o 
  -2  -5  19       64.33       42.35     34.10 o 
  -1  -5  19       62.34      147.22     36.08 o 
   0  -5  19     2418.90     2387.22    117.89 o 
   1  -5  19       68.77      -86.65     86.65 o 
   2  -5  19      560.96      585.45     57.40 o 
   3  -5  19      332.94      352.20     49.16 o 
   4  -5  19       50.00       81.34     36.22 o 
   5  -5  19        0.97       -8.02     54.97 o 
   6  -5  19        3.54      -62.20     64.69 o 
   7  -5  19        7.62       69.28     73.40 o 
  -7  -4  19       39.99       37.73     68.02 o 
  -6  -4  19        4.42      -16.88     57.25 o 
  -5  -4  19        1.41      -53.15     63.97 o 
  -4  -4  19       24.01      -68.18     68.18 o 
  -3  -4  19      151.18      176.35     40.33 o 
  -2  -4  19       97.18      106.66     34.63 o 
  -1  -4  19      410.98      328.77     43.22 o 
   0  -4  19        0.11      -43.49     43.49 o 
   1  -4  19        0.34       17.57     29.58 o 
   2  -4  19        0.03       31.44     30.10 o 
   3  -4  19       14.98       26.15     61.32 o 
   4  -4  19      113.71      118.97     35.44 o 
   5  -4  19       10.55       70.65     39.09 o 
   6  -4  19       10.14        0.00     67.63 o 
   7  -4  19       18.26       29.27     47.12 o 
  -7  -3  19        5.65      -36.89     61.18 o 
  -6  -3  19        2.77      -16.48     59.42 o 
  -5  -3  19        1.74       29.60     56.35 o 
  -4  -3  19        7.68      -56.86     56.86 o 
  -3  -3  19       66.66       71.19     40.07 o 
  -2  -3  19       56.85       17.27     47.81 o 
  -1  -3  19      208.90      326.53     36.66 o 
   0  -3  19      210.12      267.37     60.56 o 
   1  -3  19      137.74      139.59     35.23 o 
   2  -3  19       32.92       51.31     31.00 o 
   3  -3  19        3.09      -38.54     52.18 o 
   4  -3  19       58.58       28.07     58.71 o 
   5  -3  19        0.17       53.22     38.79 o 
   6  -3  19       10.73      -17.31     72.41 o 
   7  -3  19        1.84       67.84     71.88 o 
  -7  -2  19        0.23      -63.63     66.18 o 
  -6  -2  19       35.81       56.82     60.20 o 
  -5  -2  19        5.36      -34.34     39.12 o 
  -4  -2  19      263.88      223.35     39.88 o 
  -3  -2  19       28.44       36.33     46.90 o 
  -2  -2  19      264.96      328.02     37.41 o 
  -1  -2  19      135.42      125.99     36.14 o 
   0  -2  19       10.29        9.75     31.92 o 
   1  -2  19      137.62      150.37     36.78 o 
   2  -2  19       49.18      -11.89     49.73 o 
   3  -2  19        0.06       41.10     32.53 o 
   4  -2  19      102.41       42.00     61.82 o 
   5  -2  19       23.76       46.53     40.98 o 
   6  -2  19       29.03      -77.45     77.45 o 
   7  -2  19        2.29      -29.12     80.63 o 
  -7  -1  19        8.53       36.14     65.15 o 
  -6  -1  19       41.10       38.05     43.89 o 
  -5  -1  19        0.04      -66.43     66.43 o 
  -4  -1  19        0.89      -26.28     49.16 o 
  -3  -1  19      122.88      121.67     39.52 o 
  -2  -1  19        0.54       11.33     54.33 o 
  -1  -1  19       54.45      123.82     31.26 o 
   0  -1  19      284.85      288.63     29.43 o 
   1  -1  19        2.78        0.00     50.26 o 
   2  -1  19        0.04      -59.57     59.57 o 
   3  -1  19      173.55      118.83     41.82 o 
   4  -1  19       24.51       -7.06     66.63 o 
   5  -1  19      124.58      144.30     40.41 o 
   6  -1  19       15.05       34.97     63.05 o 
   7  -1  19        0.21      -81.41     81.41 o 
  -7   0  19        5.26      -11.64     45.09 o 
  -6   0  19       34.29       40.52     51.88 o 
  -5   0  19        0.29      -21.87     52.07 o 
  -4   0  19      232.32      204.48     44.00 o 
  -3   0  19      139.48      167.55     38.30 o 
  -2   0  19      241.91      221.65     42.23 o 
  -1   0  19       50.19       27.72     54.04 o 
   0   0  19       20.12       26.47     25.50 o 
   1   0  19       26.18      -40.76     40.76 o 
   2   0  19        0.40      -63.26     63.26 o 
   3   0  19       51.29      -26.34     63.16 o 
   4   0  19        0.62       43.26     28.65 o 
   5   0  19      107.50      112.94     43.96 o 
   6   0  19        0.38       26.72     70.70 o 
   7   0  19        5.32        0.00     64.63 o 
  -7   1  19       16.02      -27.46     72.66 o 
  -6   1  19        8.41      -68.22     68.22 o 
  -5   1  19      143.17      155.72     47.46 o 
  -4   1  19        9.63        6.76     47.33 o 
  -3   1  19      421.49      378.26     48.51 o 
  -2   1  19       37.22       53.18     34.25 o 
  -1   1  19       74.25      100.52     33.88 o 
   0   1  19      161.44      178.65     37.21 o 
   1   1  19      163.89      177.87     31.89 o 
   2   1  19       21.78       18.99     47.79 o 
   3   1  19        9.99      -20.42     54.02 o 
   4   1  19        1.31      -12.75     39.30 o 
   5   1  19        0.65        0.00     69.75 o 
   6   1  19        0.07       27.45     65.35 o 
  -7   2  19        0.49        0.00     72.26 o 
  -6   2  19        0.10      118.80     35.82 o 
  -5   2  19      100.96      150.14     42.05 o 
  -4   2  19       25.12       13.95     60.01 o 
  -3   2  19      160.43      183.51     43.08 o 
  -2   2  19       33.04       81.75     31.75 o 
  -1   2  19       97.85       -5.98     61.85 o 
   0   2  19       31.44       -3.49     27.94 o 
   1   2  19       58.39       -5.40     38.38 o 
   2   2  19      112.30      127.76     34.42 o 
   3   2  19       19.00       21.32     44.39 o 
   4   2  19        0.02      -29.88     41.06 o 
   5   2  19       13.39      -17.07     68.28 o 
   6   2  19       17.49      -28.41     71.51 o 
  -7   3  19        9.93       36.94     47.70 o 
  -6   3  19        0.01       -8.67     59.40 o 
  -5   3  19       43.81       39.47     71.92 o 
  -4   3  19       24.92       43.62     56.31 o 
  -3   3  19      170.69       66.99     44.46 o 
  -2   3  19       39.05       86.04     28.98 o 
  -1   3  19      250.84      305.89     39.69 o 
   0   3  19       26.84      -20.68     72.05 o 
   1   3  19      627.93      648.53     62.02 o 
   2   3  19       59.93       48.99     57.29 o 
   3   3  19       10.93       29.95     62.65 o 
   4   3  19       38.47       52.28     41.39 o 
   5   3  19       27.55       35.71     64.38 o 
   6   3  19       13.05      131.13     45.36 o 
  -6   4  19       39.37      -72.04     78.51 o 
  -5   4  19        2.15       -8.25     60.05 o 
  -4   4  19       24.47       -7.64     55.62 o 
  -3   4  19       93.52       83.09     42.31 o 
  -2   4  19      118.07       41.26     60.73 o 
  -1   4  19        6.00       77.85     35.66 o 
   0   4  19        2.51       41.18     29.49 o 
   1   4  19       14.39      -28.46     43.85 o 
   2   4  19       22.34        7.45     55.26 o 
   3   4  19      166.30      156.69     45.45 o 
   4   4  19      207.67      232.15     50.66 o 
   5   4  19       43.11       28.19     70.95 o 
  -6   5  19        0.03       18.84     74.17 o 
  -5   5  19       27.54      100.43     43.22 o 
  -4   5  19      118.81      155.94     46.88 o 
  -3   5  19      165.93      232.53     39.98 o 
  -2   5  19        3.64      -51.45     69.34 o 
  -1   5  19      133.72       95.87     42.96 o 
   0   5  19       57.88        9.19     43.66 o 
   1   5  19       67.45       53.45     65.24 o 
   2   5  19       49.23       82.08     40.18 o 
   3   5  19        1.87       33.93     61.16 o 
   4   5  19        5.99      -68.99     68.99 o 
   5   5  19        0.66      -49.71     73.73 o 
  -5   6  19        0.15      -27.55     69.34 o 
  -4   6  19       17.42       -8.60     66.09 o 
  -3   6  19        3.87      -16.35     55.45 o 
  -2   6  19       33.80        3.38     37.23 o 
  -1   6  19       29.74       73.31     35.26 o 
   0   6  19       62.00       47.59     31.40 o 
   1   6  19       42.28       -8.23     52.71 o 
   2   6  19        0.07       69.90     38.41 o 
   3   6  19        3.03       27.28     56.78 o 
   4   6  19       12.79       19.51     68.96 o 
  -5   7  19        9.04       58.56     63.25 o 
  -4   7  19       40.98      102.48     50.48 o 
  -3   7  19        4.94      -35.13     69.15 o 
  -2   7  19        9.54       59.62     63.17 o 
  -1   7  19        0.55        0.00     68.30 o 
   0   7  19        4.48       42.61     56.51 o 
   1   7  19       52.53       11.45     47.19 o 
   2   7  19       26.03      -18.52     66.78 o 
   3   7  19       20.85       58.65     67.73 o 
  -3   8  19        0.01      -80.26     80.26 o 
  -2   8  19       29.83      138.13     44.12 o 
  -1   8  19       15.28       36.44     61.78 o 
   0   8  19        5.71       67.08     33.26 o 
   1   8  19        7.07      -38.58     68.19 o 
   2   8  19        0.04       12.87     42.69 o 
  -2 -11  20       11.40       33.04     45.61 o 
  -1 -11  20        7.87       18.67     69.86 o 
   0 -11  20        0.65      -30.37     37.63 o 
   1 -11  20        0.00      -63.01     63.01 o 
   2 -11  20       13.46      -77.07     77.07 o 
   3 -11  20       43.52       71.99     50.64 o 
  -3 -10  20       29.64       28.16     47.42 o 
  -2 -10  20        7.96      -62.58     72.08 o 
  -1 -10  20        0.14       17.30     61.16 o 
   0 -10  20        8.52      -48.24     48.24 o 
   1 -10  20        0.01       29.87     36.96 o 
   2 -10  20        9.87       17.78     62.86 o 
   3 -10  20       71.73       63.26     44.03 o 
   4 -10  20        2.75       -9.72     62.22 o 
  -4  -9  20        5.05      116.13     39.03 o 
  -3  -9  20      172.05      165.12     47.17 o 
  -2  -9  20       14.30       99.80     32.28 o 
  -1  -9  20        0.73       56.23     59.57 o 
   0  -9  20        2.99        2.93     43.90 o 
   1  -9  20        0.83       40.52     65.34 o 
   2  -9  20        1.48      -68.90     68.90 o 
   3  -9  20      125.74      196.38     46.13 o 
   4  -9  20        5.18       36.60     57.88 o 
   5  -9  20       17.08       -9.81     75.36 o 
  -5  -8  20        5.61       -9.51     76.70 o 
  -4  -8  20        2.28        8.78     68.58 o 
  -3  -8  20       20.45      -40.99     67.10 o 
  -2  -8  20        0.05       63.24     38.38 o 
  -1  -8  20       24.51       37.46     68.25 o 
   0  -8  20       28.02       89.45     32.61 o 
   1  -8  20        0.03       -7.54     48.29 o 
   2  -8  20        1.86      -57.44     57.44 o 
   3  -8  20       17.47       24.33     54.39 o 
   4  -8  20        0.56       -8.63     55.24 o 
   5  -8  20        2.97       18.60     61.69 o 
  -5  -7  20       39.36       18.04     67.49 o 
  -4  -7  20        2.79       24.88     62.60 o 
  -3  -7  20       49.90        7.72     60.26 o 
  -2  -7  20        2.49      -59.23     59.23 o 
  -1  -7  20        4.02       49.16     52.08 o 
   0  -7  20       60.27        5.31     42.40 o 
   1  -7  20        0.34      -64.96     64.96 o 
   2  -7  20       97.00       36.53     68.92 o 
   3  -7  20       96.58      -15.37     64.28 o 
   4  -7  20       14.85       24.65     71.15 o 
   5  -7  20        8.76      -53.42     65.43 o 
   6  -7  20        0.34        9.74     68.18 o 
  -6  -6  20        0.81       36.51     40.37 o 
  -5  -6  20        3.89        8.60     63.77 o 
  -4  -6  20        1.18      -47.27     72.21 o 
  -3  -6  20      129.34       18.79     46.67 o 
  -2  -6  20       15.03       91.55     33.28 o 
  -1  -6  20       33.47      -46.42     48.28 o 
   0  -6  20      171.62      155.67     28.95 o 
   1  -6  20       25.25        0.00     49.32 o 
   2  -6  20       12.52       53.55     39.92 o 
   3  -6  20       66.03       22.00     58.21 o 
   4  -6  20        5.08      -47.30     61.06 o 
   5  -6  20       10.18       58.87     37.88 o 
   6  -6  20       10.91        0.00     73.09 o 
  -6  -5  20        1.12        9.12     77.89 o 
  -5  -5  20       17.28       -8.26     66.56 o 
  -4  -5  20       80.55       22.63     62.65 o 
  -3  -5  20       97.64      128.61     42.82 o 
  -2  -5  20       53.25       45.04     36.92 o 
  -1  -5  20       16.04       12.63     44.67 o 
   0  -5  20        0.03       18.15     28.27 o 
   1  -5  20       25.81      -38.49     62.85 o 
   2  -5  20      193.20      182.68     39.34 o 
   3  -5  20       38.02       57.53     32.47 o 
   4  -5  20       54.78      104.62     41.87 o 
   5  -5  20        1.01        0.00     57.81 o 
   6  -5  20        0.01       27.63     61.79 o 
  -7  -4  20        2.09       63.25     44.43 o 
  -6  -4  20        0.84     -100.44    100.44 o 
  -5  -4  20        4.33       31.96     63.92 o 
  -4  -4  20        6.12      -14.57     55.47 o 
  -3  -4  20        4.58       13.45     50.34 o 
  -2  -4  20      174.60      249.44     40.58 o 
  -1  -4  20       66.02      -18.25     58.67 o 
   0  -4  20     2557.09     2550.95     96.49 o 
   1  -4  20      343.88      284.39     43.59 o 
   2  -4  20      311.67      304.51     45.66 o 
   3  -4  20      100.01      114.97     35.74 o 
   4  -4  20        0.90       22.36     56.28 o 
   5  -4  20       13.57      -32.74     67.50 o 
   6  -4  20        0.01       54.38     40.74 o 
  -7  -3  20       14.86      -57.81     78.28 o 
  -6  -3  20        3.61        7.41     41.93 o 
  -5  -3  20        0.63      -70.66     70.66 o 
  -4  -3  20        5.05       30.45     33.07 o 
  -3  -3  20       40.33      -45.89     57.53 o 
  -2  -3  20       48.53       24.65     41.80 o 
  -1  -3  20      514.88      587.52     60.74 o 
   0  -3  20        5.84        8.53     31.87 o 
   1  -3  20       46.82       39.01     28.85 o 
   2  -3  20        0.90       35.32     30.62 o 
   3  -3  20       29.88        0.00     52.46 o 
   4  -3  20       28.29      -65.03     65.03 o 
   5  -3  20       41.10        0.00     68.78 o 
   6  -3  20        1.42       88.67     42.05 o 
   7  -3  20        7.05      -17.19     50.86 o 
  -7  -2  20       10.47      -57.05     80.69 o 
  -6  -2  20        9.44       51.18     59.10 o 
  -5  -2  20       13.83       46.17     56.54 o 
  -4  -2  20        6.60        7.01     51.96 o 
  -3  -2  20       43.26       55.43     36.77 o 
  -2  -2  20       56.95       73.01     31.72 o 
  -1  -2  20     1484.13     1403.34    109.38 o 
   0  -2  20        3.68        0.03     24.72 o 
   1  -2  20     2463.04     2420.86    137.00 o 
   2  -2  20       49.59       78.37     32.99 o 
   3  -2  20      359.39      329.91     51.12 o 
   4  -2  20       57.10       44.12     54.03 o 
   5  -2  20        0.29       10.42     40.36 o 
   6  -2  20       29.23       45.04     57.67 o 
   7  -2  20        0.37      133.55     44.98 o 
  -7  -1  20       19.91      -37.84     74.49 o 
  -6  -1  20       39.68      123.73     46.89 o 
  -5  -1  20       32.69      -15.33     64.14 o 
  -4  -1  20        6.78       27.95     55.90 o 
  -3  -1  20      136.40      166.13     35.89 o 
  -2  -1  20      342.37      305.39     44.06 o 
  -1  -1  20      229.99      287.28     38.55 o 
   0  -1  20        0.12      -16.97     32.04 o 
   1  -1  20       21.40       12.12     45.36 o 
   2  -1  20      287.86      346.03     45.35 o 
   3  -1  20      106.37       47.68     62.80 o 
   4  -1  20       48.97       73.18     38.84 o 
   5  -1  20       26.24      105.26     37.46 o 
   6  -1  20       53.87        0.00     66.86 o 
  -7   0  20        9.07      -67.76     67.76 o 
  -6   0  20        2.99      -75.34     75.34 o 
  -5   0  20       32.60       79.37     35.31 o 
  -4   0  20       19.45       35.25     51.33 o 
  -3   0  20      180.50      120.45     40.11 o 
  -2   0  20       45.91       34.41     35.02 o 
  -1   0  20      363.27      394.74     41.01 o 
   0   0  20       16.81       -1.60     29.46 o 
   1   0  20      514.24      560.15     56.81 o 
   2   0  20      235.40      150.24     47.22 o 
   3   0  20      278.75      229.59     49.45 o 
   4   0  20       13.62       30.31     60.61 o 
   5   0  20       48.08      221.85     44.11 o 
   6   0  20       10.28       27.80     69.97 o 
  -7   1  20        1.09      -47.97     71.15 o 
  -6   1  20       17.86      -25.95     71.84 o 
  -5   1  20       84.48      154.71     35.59 o 
  -4   1  20        5.42       -9.25     39.60 o 
  -3   1  20       65.67       25.81     38.16 o 
  -2   1  20      294.78      198.60     43.27 o 
  -1   1  20       53.39       30.81     51.92 o 
   0   1  20       12.97        9.46     23.85 o 
   1   1  20       56.89       12.79     57.20 o 
   2   1  20       78.51       33.54     54.08 o 
   3   1  20        8.65       -7.18     57.89 o 
   4   1  20       39.46       40.17     40.17 o 
   5   1  20        0.22      -51.54     69.78 o 
   6   1  20       11.81      -66.62     73.10 o 
  -7   2  20        7.34       68.44     72.50 o 
  -6   2  20        8.94       26.53     70.20 o 
  -5   2  20        0.03      -63.68     63.68 o 
  -4   2  20        1.20       -7.33     59.08 o 
  -3   2  20       22.68       11.74     31.87 o 
  -2   2  20        0.18      -32.59     53.35 o 
  -1   2  20      219.50      220.43     38.00 o 
   0   2  20       62.68       50.49     30.46 o 
   1   2  20      117.62       20.06     68.51 o 
   2   2  20      215.50      264.29     41.40 o 
   3   2  20      107.16       22.46     67.39 o 
   4   2  20        2.28       24.37     54.49 o 
   5   2  20        0.68       -8.91     61.08 o 
   6   2  20       10.30        9.84     84.11 o 
  -6   3  20        0.83      -74.83     74.83 o 
  -5   3  20       29.28      -16.49     62.78 o 
  -4   3  20        3.60      124.19     37.83 o 
  -3   3  20        3.07       14.32     59.03 o 
  -2   3  20      317.99      404.90     44.88 o 
  -1   3  20        7.16      -20.06     57.92 o 
   0   3  20      122.74      135.62     25.38 o 
   1   3  20       54.46        7.06     62.71 o 
   2   3  20        0.24       -3.16     35.38 o 
   3   3  20       30.43      -15.74     68.63 o 
   4   3  20        0.19      -17.03     68.12 o 
   5   3  20        0.06       -9.31     67.76 o 
  -6   4  20       74.78       18.71     70.00 o 
  -5   4  20       43.23       -8.60     75.50 o 
  -4   4  20      267.29      312.06     48.38 o 
  -3   4  20        1.98        0.00     66.65 o 
  -2   4  20       10.64        0.00     53.25 o 
  -1   4  20       10.02      -57.71     57.71 o 
   0   4  20      313.54      373.22     78.46 o 
   1   4  20       93.80      170.44     39.25 o 
   2   4  20       16.25       23.52     52.60 o 
   3   4  20      247.14      271.54     51.53 o 
   4   4  20       41.88       -8.98     69.01 o 
   5   4  20        0.24       62.88     41.71 o 
  -5   5  20       43.81        9.04     63.27 o 
  -4   5  20        8.95      -66.00     66.00 o 
  -3   5  20       13.85      -32.04     68.91 o 
  -2   5  20       28.33       23.17     58.32 o 
  -1   5  20       38.37       -7.59     66.63 o 
   0   5  20       50.78       96.16     39.32 o 
   1   5  20       44.31      -89.76     89.76 o 
   2   5  20       16.93      -41.86     50.93 o 
   3   5  20       15.29      -81.33     81.33 o 
   4   5  20        3.25      -47.64     66.70 o 
  -5   6  20       34.73       40.92     44.45 o 
  -4   6  20       62.83      146.15     46.47 o 
  -3   6  20       75.47      113.58     44.12 o 
  -2   6  20       17.73       16.55     61.93 o 
  -1   6  20       30.82        8.16     60.49 o 
   0   6  20        2.94       17.08     30.36 o 
   1   6  20       18.81      -34.51     57.23 o 
   2   6  20        3.10       34.64     34.64 o 
   3   6  20       38.91      113.85     38.14 o 
  -4   7  20        0.01       61.52     45.48 o 
  -3   7  20        4.62       -9.16     62.79 o 
  -2   7  20        1.39      -64.79     64.79 o 
  -1   7  20       28.34       26.37     58.97 o 
   0   7  20       17.67        0.45     53.67 o 
   1   7  20        5.10       27.90     62.39 o 
   2   7  20        5.54       57.97     43.42 o 
  -2   8  20       19.07       94.56     37.46 o 
  -1   8  20        0.10       28.49     67.82 o 
   0   8  20        2.15      -31.04     51.15 o 
   1   8  20        7.26      154.99     42.18 o 
  -1 -11  21       21.45      144.16     41.40 o 
   0 -11  21        0.81       15.00     36.57 o 
   1 -11  21       12.26        0.00     53.02 o 
   2 -11  21       19.44      -59.08     76.28 o 
  -3 -10  21       85.58      115.95     54.31 o 
  -2 -10  21       11.01      -46.11     68.39 o 
  -1 -10  21        1.41        8.93     73.12 o 
   0 -10  21        0.60      -42.42     42.42 o 
   1 -10  21        0.04        9.01     54.79 o 
   2 -10  21        3.68       18.38     72.35 o 
   3 -10  21       17.81       38.10     64.60 o 
   4 -10  21        0.20       20.03     74.96 o 
  -4  -9  21        7.86        8.25     47.75 o 
  -3  -9  21        8.30       54.25     62.64 o 
  -2  -9  21       55.22       43.04     66.12 o 
  -1  -9  21       14.02       39.26     36.92 o 
   0  -9  21      110.40       75.41     45.65 o 
   1  -9  21        0.17      -42.05     62.37 o 
   2  -9  21      107.82       99.55     41.88 o 
   3  -9  21        1.54       35.81     71.63 o 
   4  -9  21        9.10      -72.67     72.67 o 
  -5  -8  21        9.49       12.60     45.42 o 
  -4  -8  21        0.21      -27.22     64.79 o 
  -3  -8  21        8.76       50.96     62.42 o 
  -2  -8  21       32.05       69.15     37.24 o 
  -1  -8  21       38.02       23.39     58.86 o 
   0  -8  21        7.10      -29.87     29.87 o 
   1  -8  21        1.83       77.76     36.88 o 
   2  -8  21        7.03        8.09     56.65 o 
   3  -8  21        5.95       32.62     39.21 o 
   4  -8  21        6.05       73.12     40.18 o 
   5  -8  21       15.73       48.27     81.34 o 
  -5  -7  21       23.93       46.57     78.48 o 
  -4  -7  21        2.18        0.00     63.14 o 
  -3  -7  21       10.15      -32.08     63.15 o 
  -2  -7  21        5.19        0.00     52.67 o 
  -1  -7  21       65.86      -36.69     72.28 o 
   0  -7  21        0.80        1.87     28.60 o 
   1  -7  21      186.31      200.99     39.46 o 
   2  -7  21       25.39      -15.32     55.25 o 
   3  -7  21       13.43      -17.23     38.83 o 
   4  -7  21       26.77       25.73     64.74 o 
   5  -7  21       39.48        9.27     79.16 o 
  -6  -6  21        1.72      -19.53     81.69 o 
  -5  -6  21        0.01      -78.63     78.63 o 
  -4  -6  21        0.01       14.04     40.93 o 
  -3  -6  21        1.08      -53.36     58.56 o 
  -2  -6  21       19.91       14.42     53.97 o 
  -1  -6  21      410.84      387.78     49.38 o 
   0  -6  21       81.44       21.17     42.44 o 
   1  -6  21       55.74       39.42     38.72 o 
   2  -6  21       32.63       21.92     60.70 o 
   3  -6  21       59.94      -38.50     60.14 o 
   4  -6  21        3.48       17.68     39.53 o 
   5  -6  21        7.57      -62.68     72.19 o 
   6  -6  21       34.83        0.00     63.56 o 
  -6  -5  21        3.37        4.04     50.60 o 
  -5  -5  21       87.27       62.43     42.03 o 
  -4  -5  21       33.00       33.69     37.52 o 
  -3  -5  21      110.93       59.48     44.16 o 
  -2  -5  21      172.99      212.94     39.01 o 
  -1  -5  21        5.81      -39.93     58.77 o 
   0  -5  21      793.87      822.74     63.39 o 
   1  -5  21        7.86      -47.52     54.73 o 
   2  -5  21      102.76      138.68     41.56 o 
   3  -5  21       11.22        0.00     57.63 o 
   4  -5  21       10.71       32.02     60.96 o 
   5  -5  21       38.76       18.69     42.78 o 
   6  -5  21       34.36      -83.59     83.59 o 
  -6  -4  21        6.50      -27.47     69.14 o 
  -5  -4  21        3.76       -8.31     70.03 o 
  -4  -4  21       18.82       55.46     38.18 o 
  -3  -4  21      128.26       63.57     65.88 o 
  -2  -4  21      241.96      222.92     42.58 o 
  -1  -4  21       26.73      -32.16     57.16 o 
   0  -4  21        0.30      -43.93     43.93 o 
   1  -4  21       99.24      129.80     38.90 o 
   2  -4  21      273.85      410.57     53.85 o 
   3  -4  21       72.73       99.59     34.37 o 
   4  -4  21       12.81       39.19     53.74 o 
   5  -4  21        5.84      -34.28     67.47 o 
   6  -4  21        2.68      -47.24     80.73 o 
  -6  -3  21       12.85       26.91     71.20 o 
  -5  -3  21       90.31       24.40     70.43 o 
  -4  -3  21       16.02       14.88     45.87 o 
  -3  -3  21        0.00       34.50     58.14 o 
  -2  -3  21       23.01       22.34     30.84 o 
  -1  -3  21       15.89      -44.02     45.78 o 
   0  -3  21       19.09       44.63     29.21 o 
   1  -3  21        8.75       45.23     47.92 o 
   2  -3  21        9.33      -51.71     51.71 o 
   3  -3  21       24.22       21.49     33.78 o 
   4  -3  21       28.52        0.00     56.98 o 
   5  -3  21       19.16        0.00     69.03 o 
   6  -3  21       47.11       68.40     48.12 o 
  -7  -2  21       51.60       29.50     78.04 o 
  -6  -2  21        8.91        0.00     61.39 o 
  -5  -2  21       12.04      -56.22     64.76 o 
  -4  -2  21        0.01        0.00     50.92 o 
  -3  -2  21       36.58      -54.56     59.45 o 
  -2  -2  21       17.49       45.11     52.75 o 
  -1  -2  21      155.78      192.23     33.98 o 
   0  -2  21       13.68       37.18     22.05 o 
   1  -2  21        4.71       38.54     30.41 o 
   2  -2  21        0.09       33.53     54.06 o 
   3  -2  21       13.38        0.00     42.90 o 
   4  -2  21       20.92      -46.50     68.45 o 
   5  -2  21       17.62      -78.87     78.87 o 
   6  -2  21       34.01       28.22     40.92 o 
  -7  -1  21       16.14       50.35     49.29 o 
  -6  -1  21       80.78       26.49     79.46 o 
  -5  -1  21        1.29        0.00     51.91 o 
  -4  -1  21      127.72       34.60     48.63 o 
  -3  -1  21       30.07       29.23     35.56 o 
  -2  -1  21       47.72       63.64     33.09 o 
  -1  -1  21      158.50      190.27     37.61 o 
   0  -1  21       15.58      -24.99     32.30 o 
   1  -1  21        6.64       12.94     48.42 o 
   2  -1  21       43.40      -13.53     58.96 o 
   3  -1  21        0.01       64.96     28.85 o 
   4  -1  21        0.67        0.00     54.24 o 
   5  -1  21       26.61       17.19     60.76 o 
   6  -1  21       31.36      118.13     44.44 o 
  -7   0  21        6.03        8.42     48.75 o 
  -6   0  21        1.64      -44.38     69.32 o 
  -5   0  21       21.40        8.07     52.91 o 
  -4   0  21       47.07       95.27     35.65 o 
  -3   0  21       75.48       41.41     56.07 o 
  -2   0  21      341.45      320.10     42.40 o 
  -1   0  21       61.72      106.28     37.46 o 
   0   0  21       39.38       46.03     29.40 o 
   1   0  21      233.58       59.42     73.22 o 
   2   0  21       21.41      -54.80     54.80 o 
   3   0  21       40.02      -22.11     49.43 o 
   4   0  21        0.79      -67.79     67.79 o 
   5   0  21        1.41       -8.76     67.30 o 
   6   0  21        6.65      -66.38     66.38 o 
  -6   1  21       16.77       69.43     47.24 o 
  -5   1  21       57.61        8.21     57.44 o 
  -4   1  21        1.39      -19.44     40.46 o 
  -3   1  21       44.13       36.33     39.24 o 
  -2   1  21       50.10        6.73     55.05 o 
  -1   1  21       47.14       45.82     55.93 o 
   0   1  21      191.52      212.36     28.77 o 
   1   1  21       86.42       40.89     40.05 o 
   2   1  21       54.28       49.89     63.35 o 
   3   1  21       20.13       30.40     60.80 o 
   4   1  21       34.42       42.32     44.05 o 
   5   1  21        2.35       27.03     56.26 o 
   6   1  21        1.86      -90.54     90.54 o 
  -6   2  21       21.34       78.87     40.22 o 
  -5   2  21       12.68      -64.13     64.13 o 
  -4   2  21       39.83        0.00     63.27 o 
  -3   2  21       25.04       36.53     64.11 o 
  -2   2  21      240.48      260.33     43.05 o 
  -1   2  21       14.10       40.88     36.00 o 
   0   2  21       61.86       69.01     66.39 o 
   1   2  21       12.61      -14.22     56.88 o 
   2   2  21        2.93      -56.60     56.60 o 
   3   2  21      148.11      162.79     43.17 o 
   4   2  21        0.41       25.65     61.05 o 
   5   2  21       79.64       92.03     41.39 o 
  -6   3  21        9.09      -82.65     82.65 o 
  -5   3  21        7.18      -17.43     59.10 o 
  -4   3  21        2.83        0.00     71.49 o 
  -3   3  21       31.65       39.23     39.23 o 
  -2   3  21       47.04       21.95     38.52 o 
  -1   3  21       21.31       12.28     33.34 o 
   0   3  21        7.98        0.30     39.55 o 
   1   3  21      137.01      186.08     44.22 o 
   2   3  21       77.23       -7.82     60.03 o 
   3   3  21      196.30      334.57     49.06 o 
   4   3  21        2.08      -26.84     67.54 o 
   5   3  21        4.12       48.70     70.91 o 
  -6   4  21        2.53      -74.26     74.26 o 
  -5   4  21       53.90       93.43     45.73 o 
  -4   4  21       88.11      -83.07     83.07 o 
  -3   4  21       50.93        8.03     59.52 o 
  -2   4  21       54.68       54.09     57.30 o 
  -1   4  21      204.39      227.57     46.21 o 
   0   4  21       55.95      -37.29     37.29 o 
   1   4  21        4.22      -57.24     57.24 o 
   2   4  21      247.56       24.83     74.50 o 
   3   4  21        3.71       60.15     42.87 o 
   4   4  21       64.33       47.11     72.37 o 
  -5   5  21        0.69       19.06     71.30 o 
  -4   5  21        0.05       34.47     42.48 o 
  -3   5  21        1.05       36.42     39.56 o 
  -2   5  21        0.04      -32.85     61.46 o 
  -1   5  21       35.95       83.15     36.99 o 
   0   5  21        4.84      -14.03     53.06 o 
   1   5  21      203.73      156.08     48.02 o 
   2   5  21       80.35      -35.26     84.55 o 
   3   5  21      150.26        9.32     72.78 o 
   4   5  21       21.08      106.85     45.83 o 
  -4   6  21       13.25       47.36     68.96 o 
  -3   6  21       92.48        9.05     77.31 o 
  -2   6  21        2.09       -8.77     63.88 o 
  -1   6  21       14.59       25.97     65.36 o 
   0   6  21        3.27       17.21     40.17 o 
   1   6  21        4.93       27.22     52.12 o 
   2   6  21       15.51       -9.43     72.42 o 
   3   6  21       12.63      -59.62     68.84 o 
  -3   7  21       20.66      -79.14     79.14 o 
  -2   7  21       19.42      -37.64     74.09 o 
  -1   7  21        0.33      -18.61     74.42 o 
   0   7  21       11.66       -1.32     97.61 o 
   1   7  21        2.73       19.51     72.98 o 
   0 -11  22        0.51      -61.00     93.50 o 
   1 -11  22        0.31      -19.96     67.70 o 
  -2 -10  22       30.10       34.69     82.59 o 
  -1 -10  22       21.14      105.78     49.50 o 
   0 -10  22       22.03       12.36    121.25 o 
   1 -10  22        6.44      -18.64     63.21 o 
   2 -10  22       41.72      -28.51     75.42 o 
   3 -10  22        2.21      -78.72     85.78 o 
  -3  -9  22        0.19       56.76    117.42 o 
  -2  -9  22        1.18      -93.79     93.79 o 
  -1  -9  22        0.03      -62.97     72.71 o 
   0  -9  22        0.16       65.97     31.60 o 
   1  -9  22       31.88       52.40     70.95 o 
   2  -9  22        0.08       26.78     70.85 o 
   3  -9  22       70.47       99.42     44.82 o 
   4  -9  22       21.52        9.79     80.10 o 
  -4  -8  22        3.25      -22.79     77.28 o 
  -3  -8  22       10.74        0.00     78.61 o 
  -2  -8  22       39.70       30.56     84.61 o 
  -1  -8  22        0.07      -19.72     71.11 o 
   0  -8  22        0.85       32.65     34.40 o 
   1  -8  22       14.49       41.11     52.64 o 
   2  -8  22        0.16      -25.28     56.53 o 
   3  -8  22       38.61       26.38     58.99 o 
   4  -8  22       13.25        9.31     56.66 o 
   5  -8  22        3.89       49.94     63.95 o 
  -5  -7  22       10.08      135.28     49.85 o 
  -4  -7  22        2.16       43.29     78.04 o 
  -3  -7  22       80.63     -110.10    110.10 o 
  -2  -7  22       42.78       70.18     46.15 o 
  -1  -7  22        8.80      -92.24     92.24 o 
   0  -7  22        2.19       51.20     35.30 o 
   1  -7  22        9.90       -3.34     38.19 o 
   2  -7  22        0.05      -16.01     50.63 o 
   3  -7  22       77.34      -50.31     64.95 o 
   4  -7  22        0.40       15.29     40.45 o 
   5  -7  22       13.69       65.88     39.92 o 
  -5  -6  22       32.19       67.22     91.02 o 
  -4  -6  22        2.45      -41.37     81.44 o 
  -3  -6  22        0.01       -9.66     70.35 o 
  -2  -6  22      100.61      -18.34     69.84 o 
  -1  -6  22        7.15        8.87     62.07 o 
   0  -6  22        8.84       25.24     65.23 o 
   1  -6  22       44.17       14.86     61.27 o 
   2  -6  22       14.60       30.65     48.46 o 
   3  -6  22        9.83      -32.22     56.95 o 
   4  -6  22        0.04      -71.98     71.98 o 
   5  -6  22        5.84      -37.22     69.64 o 
  -6  -5  22       56.30     -101.83    101.83 o 
  -5  -5  22        2.87     -100.80    100.80 o 
  -4  -5  22       78.27        9.96     81.49 o 
  -3  -5  22      162.91      270.66     56.29 o 
  -2  -5  22       91.76      162.24     48.17 o 
  -1  -5  22      405.54      415.97     59.96 o 
   0  -5  22        1.81       20.16     26.94 o 
   1  -5  22      336.02      306.65     50.20 o 
   2  -5  22       97.48      120.49     39.09 o 
   3  -5  22      418.19      471.70     53.42 o 
   4  -5  22       90.19       96.81     45.21 o 
   5  -5  22        0.08      -82.24     82.24 o 
   6  -5  22        0.24      -29.84     71.03 o 
  -6  -4  22       11.54      -11.53     92.92 o 
  -5  -4  22        9.86       36.02     53.27 o 
  -4  -4  22       27.08       67.64     71.66 o 
  -3  -4  22       83.77       54.02     79.52 o 
  -2  -4  22        3.21       80.44     39.72 o 
  -1  -4  22      810.90      895.93     77.79 o 
   0  -4  22      126.51      179.90     65.77 o 
   1  -4  22      360.03      316.16     44.84 o 
   2  -4  22       77.39       46.39     39.72 o 
   3  -4  22       20.93       30.53     58.14 o 
   4  -4  22        2.20      -57.46     72.03 o 
   5  -4  22        2.85       17.87     59.28 o 
   6  -4  22       58.70      -19.63     70.78 o 
  -6  -3  22       20.10       56.53     86.85 o 
  -5  -3  22       26.97       92.68     50.12 o 
  -4  -3  22       32.70      -37.86     70.84 o 
  -3  -3  22        0.90       71.80     40.53 o 
  -2  -3  22      228.29      232.86     48.73 o 
  -1  -3  22       38.65      -40.45     63.18 o 
   0  -3  22      158.89      196.82     35.97 o 
   1  -3  22       72.41      102.67     39.90 o 
   2  -3  22        7.38       -7.11     57.35 o 
   3  -3  22        1.58       61.43     38.12 o 
   4  -3  22       65.03       34.85     40.65 o 
   5  -3  22       12.51       26.62     40.78 o 
   6  -3  22        8.78      -58.57     79.30 o 
  -6  -2  22       74.95      -11.18     81.41 o 
  -5  -2  22        4.10      -69.07     69.07 o 
  -4  -2  22        0.31       18.73     73.74 o 
  -3  -2  22       11.77       -8.73     70.37 o 
  -2  -2  22       14.02       24.84     65.73 o 
  -1  -2  22      612.83      702.14     65.85 o 
   0  -2  22      638.78      659.71     65.69 o 
   1  -2  22      825.63      823.47     79.07 o 
   2  -2  22       91.90       28.39     59.37 o 
   3  -2  22      124.17      148.62     40.09 o 
   4  -2  22       16.52       17.44     42.57 o 
   5  -2  22        2.39      -17.78     71.10 o 
   6  -2  22       25.53       -9.79     62.67 o 
  -6  -1  22        6.18      114.71     49.67 o 
  -5  -1  22       27.83        0.00     74.71 o 
  -4  -1  22        2.63      -37.44     83.72 o 
  -3  -1  22       93.42       82.39     44.63 o 
  -2  -1  22       21.65      -41.52     61.58 o 
  -1  -1  22      199.14      183.18     49.24 o 
   0  -1  22       11.95       60.32     25.04 o 
   1  -1  22       23.33       38.27     34.70 o 
   2  -1  22       61.82       67.51     38.82 o 
   3  -1  22        0.14      -30.45     53.83 o 
   4  -1  22       26.99      -57.55     69.28 o 
   5  -1  22        0.64      -44.91     73.53 o 
   6  -1  22        4.59       19.79     65.62 o 
  -6   0  22       19.06       44.87     80.88 o 
  -5   0  22       26.11      -10.24     86.32 o 
  -4   0  22        0.72       52.67     46.72 o 
  -3   0  22        0.01      -17.69     74.00 o 
  -2   0  22       20.69       16.85     69.48 o 
  -1   0  22      571.01      516.78     59.97 o 
   0   0  22       50.72       51.85     35.76 o 
   1   0  22      728.00      656.08     69.87 o 
   2   0  22       26.10        7.31     57.07 o 
   3   0  22       15.55        0.00     53.83 o 
   4   0  22       22.69        0.00     74.08 o 
   5   0  22        8.32       18.32     56.45 o 
   6   0  22        0.40      -86.67     86.67 o 
  -5   1  22        1.84       44.65     44.65 o 
  -4   1  22        1.62       38.57     80.67 o 
  -3   1  22        1.98       -9.05     85.36 o 
  -2   1  22       18.53      -60.51     66.40 o 
  -1   1  22       26.40      115.65     41.84 o 
   0   1  22       41.56       30.83     42.15 o 
   1   1  22       80.45       36.12     52.59 o 
   2   1  22       91.39       52.75     61.69 o 
   3   1  22        0.22       24.02     33.80 o 
   4   1  22        9.50      -25.90     44.25 o 
   5   1  22        0.01      -77.04     77.04 o 
  -6   2  22        9.14      -58.14    107.20 o 
  -5   2  22       29.00      -64.12     74.04 o 
  -4   2  22      118.26      -69.49    108.29 o 
  -3   2  22       25.69        0.00     82.57 o 
  -2   2  22       17.62       61.44     49.48 o 
  -1   2  22       76.87      172.77     40.80 o 
   0   2  22       58.48       60.01     28.42 o 
   1   2  22      123.23      145.10     39.10 o 
   2   2  22       46.99       77.33     35.74 o 
   3   2  22        0.42       16.65     55.21 o 
   4   2  22        7.02       34.55     41.53 o 
   5   2  22        7.30        9.74     76.10 o 
  -6   3  22        1.42      -47.89     89.59 o 
  -5   3  22        5.20      -44.20     78.13 o 
  -4   3  22       14.92      -61.83     91.01 o 
  -3   3  22      243.49      208.84     58.18 o 
  -2   3  22       14.70     -106.02    106.02 o 
  -1   3  22       41.91      -27.57     82.70 o 
   0   3  22       17.91       53.56     28.46 o 
   1   3  22       15.68       71.12     36.63 o 
   2   3  22        0.21      -16.46     68.87 o 
   3   3  22       16.15     -114.69    114.69 o 
   4   3  22      230.17      184.59     55.31 o 
  -5   4  22       31.90       69.02     89.11 o 
  -4   4  22      150.08      170.91     61.10 o 
  -3   4  22       93.96      100.87     53.53 o 
  -2   4  22      323.59      444.49     57.27 o 
  -1   4  22       39.54       38.83     70.00 o 
   0   4  22       62.85       15.39     43.91 o 
   1   4  22       21.42       -8.36     53.53 o 
   2   4  22        7.45      -82.97     82.97 o 
   3   4  22      210.92      362.50     52.27 o 
   4   4  22        1.76      -19.68     74.94 o 
  -4   5  22        2.74      -22.68     76.91 o 
  -3   5  22       29.72      -54.07     92.39 o 
  -2   5  22       63.42      -20.94     83.77 o 
  -1   5  22        0.96      106.13     48.44 o 
   0   5  22       24.32       65.95     44.54 o 
   1   5  22       12.46       -8.89     52.61 o 
   2   5  22        0.41        0.00     67.90 o 
   3   5  22        0.78       29.23     65.35 o 
  -4   6  22       46.05       71.96    105.92 o 
  -3   6  22       61.99       34.45     86.70 o 
  -2   6  22        0.93      -45.94     64.32 o 
  -1   6  22        2.97      -27.22     68.50 o 
   0   6  22        6.76       18.04     32.20 o 
   1   6  22       19.05       73.30     41.13 o 
   2   6  22       19.00       21.12     44.90 o 
  -2   7  22        1.77      -80.42     80.42 o 
  -1   7  22       22.83      -16.67     46.02 o 
   0   7  22        0.18       -0.09     51.28 o 
  -2 -10  23       13.61       71.67     77.41 o 
  -1 -10  23        4.33      -34.81     87.61 o 
   0 -10  23        3.58      -54.23     54.23 o 
   1 -10  23        0.22      -65.45     65.45 o 
   2 -10  23       20.26      -58.85     58.85 o 
  -3  -9  23        2.88       20.12     51.80 o 
  -2  -9  23        6.49      -33.67     75.29 o 
  -1  -9  23        1.04       74.69     43.79 o 
   0  -9  23       10.37      -34.37     49.10 o 
   1  -9  23        0.81      -63.50     79.61 o 
   2  -9  23        0.22      -37.07     57.13 o 
   3  -9  23        0.34        0.00     70.69 o 
  -4  -8  23       41.08       -5.05     59.13 o 
  -3  -8  23       30.50      -22.19     80.02 o 
  -2  -8  23       67.97       81.70     57.77 o 
  -1  -8  23        0.00      110.03     48.41 o 
   0  -8  23       14.27       20.28     67.25 o 
   1  -8  23        0.39       25.71     40.40 o 
   2  -8  23        3.04       26.33     58.89 o 
   3  -8  23       50.63       66.62     43.82 o 
   4  -8  23       21.54      -38.66     79.70 o 
  -4  -7  23        6.99       22.45     96.58 o 
  -3  -7  23       31.61       -9.04     54.98 o 
  -2  -7  23       28.02      -55.15     55.15 o 
  -1  -7  23        5.67       58.43     63.11 o 
   0  -7  23      190.38      214.17     58.83 o 
   1  -7  23        9.72       32.58     62.03 o 
   2  -7  23       48.10       75.29     40.72 o 
   3  -7  23        6.01       22.49     37.85 o 
   4  -7  23        4.93      -46.40     68.82 o 
   5  -7  23       46.84      -89.70     89.70 o 
  -5  -6  23        0.43      -46.44     95.74 o 
  -4  -6  23       43.44      -85.39     85.39 o 
  -3  -6  23      115.53      155.61     53.99 o 
  -2  -6  23        1.56       38.39     69.21 o 
  -1  -6  23        7.86      143.48     42.55 o 
   0  -6  23        1.19      -40.32     63.62 o 
   1  -6  23        1.20      -23.40     64.78 o 
   2  -6  23        0.92      -56.22     61.69 o 
   3  -6  23       24.09      -42.12     62.47 o 
   4  -6  23       75.17      146.13     42.47 o 
   5  -6  23       23.01      -48.37     75.55 o 
  -5  -5  23       33.15      120.28     56.72 o 
  -4  -5  23       43.68      -10.38     91.10 o 
  -3  -5  23        0.05       -9.72     70.75 o 
  -2  -5  23       91.43        3.96     58.35 o 
  -1  -5  23      481.53      627.16     72.23 o 
   0  -5  23       42.18       13.58     36.53 o 
   1  -5  23      743.19      555.54     61.62 o 
   2  -5  23       44.58      -23.33     61.73 o 
   3  -5  23        0.52        8.18     53.65 o 
   4  -5  23       90.20       34.98     76.23 o 
   5  -5  23       53.68      129.71     46.92 o 
  -6  -4  23        0.07      -99.22     99.22 o 
  -5  -4  23        0.66       -9.37     53.42 o 
  -4  -4  23       53.45      -80.79     80.79 o 
  -3  -4  23      107.60       75.58     87.61 o 
  -2  -4  23        4.05      -53.89     82.32 o 
  -1  -4  23        0.09       -8.71     66.88 o 
   0  -4  23      101.01      109.54     88.66 o 
   1  -4  23        5.38      -52.46     52.46 o 
   2  -4  23      142.83      156.42     44.44 o 
   3  -4  23        3.48       32.08     54.40 o 
   4  -4  23        4.89       58.93     42.00 o 
  -6  -3  23       26.16       35.21    101.64 o 
  -5  -3  23       31.99     -114.12    114.12 o 
  -4  -3  23       17.94        8.50     51.33 o 
  -3  -3  23        2.62        9.27     68.76 o 
  -2  -3  23      110.95      -35.28     81.78 o 
  -1  -3  23       21.92      -59.89     80.72 o 
   0  -3  23      261.78      266.20     36.01 o 
   1  -3  23       17.13       24.88     36.01 o 
   2  -3  23        1.38      -15.06     60.22 o 
   3  -3  23        4.99        0.00     55.14 o 
   4  -3  23        4.72       42.63     58.45 o 
   5  -3  23       16.53      -64.85     81.30 o 
  -6  -2  23        7.60       81.35     86.19 o 
  -5  -2  23        9.00      -21.26     80.97 o 
  -4  -2  23        4.99       29.46     70.13 o 
  -3  -2  23       20.37        9.19     68.17 o 
  -2  -2  23        1.95      -61.26     73.74 o 
  -1  -2  23       13.80       51.02     44.93 o 
   0  -2  23        0.30      -23.89     60.70 o 
   1  -2  23        1.66       28.94     55.11 o 
   2  -2  23       26.96        7.52     66.82 o 
   3  -2  23        4.28      -58.49     58.49 o 
   4  -2  23       19.84       69.68     40.34 o 
   5  -2  23        7.56       91.75     44.60 o 
  -6  -1  23        6.43      129.26     54.91 o 
  -5  -1  23       12.97      -10.62     77.33 o 
  -4  -1  23        6.93      -19.65     85.65 o 
  -3  -1  23       14.86     -116.86    116.86 o 
  -2  -1  23       40.82      109.16     49.51 o 
  -1  -1  23        9.73       51.29     75.49 o 
   0  -1  23      322.99      323.16     36.68 o 
   1  -1  23        0.04       29.19     49.49 o 
   2  -1  23        4.33       15.18     46.78 o 
   3  -1  23        0.04       86.16     32.87 o 
   4  -1  23       15.55       17.30     57.38 o 
   5  -1  23        4.83       47.05     75.87 o 
  -6   0  23        2.39       75.04     63.08 o 
  -5   0  23        9.77       21.42     75.73 o 
  -4   0  23       32.61       39.70     75.59 o 
  -3   0  23        0.57      -37.30     76.90 o 
  -2   0  23      149.31      152.80     55.88 o 
  -1   0  23       11.74       26.07     62.07 o 
   0   0  23        2.02       17.19     33.23 o 
   1   0  23        6.92      -68.59     68.59 o 
   2   0  23       75.10      -23.23     61.46 o 
   3   0  23       26.55      -24.61     73.84 o 
   4   0  23      144.37      249.57     47.23 o 
   5   0  23        0.13        4.11     42.92 o 
  -6   1  23        5.12       59.19     70.04 o 
  -5   1  23       11.97       98.02     51.77 o 
  -4   1  23       43.65       26.03     49.84 o 
  -3   1  23        2.64        0.00     87.40 o 
  -2   1  23       58.30      -36.56     81.74 o 
  -1   1  23       23.64      -71.45     77.86 o 
   0   1  23       13.20       62.80     28.69 o 
   1   1  23        0.41       29.56     35.53 o 
   2   1  23       93.76       15.96     65.78 o 
   3   1  23        0.28      -72.18     72.18 o 
   4   1  23        1.56      -27.22     68.51 o 
   5   1  23        3.18      -59.11     68.26 o 
  -5   2  23        2.88       86.14     53.72 o 
  -4   2  23        0.26       20.83     77.92 o 
  -3   2  23       37.45       29.53     78.13 o 
  -2   2  23      170.26      247.34     55.45 o 
  -1   2  23        1.89       -9.27     63.53 o 
   0   2  23       12.32       51.92     45.67 o 
   1   2  23        1.26      -15.94     57.47 o 
   2   2  23       28.59       33.17     63.15 o 
   3   2  23       23.62      -17.54     76.46 o 
   4   2  23       22.92       28.22     40.91 o 
  -5   3  23       38.40      168.08     56.36 o 
  -4   3  23      178.03      254.55     63.29 o 
  -3   3  23       10.87       20.49     67.95 o 
  -2   3  23        8.43       80.42     42.96 o 
  -1   3  23      154.99      120.55     58.35 o 
   0   3  23       39.99       72.04     28.84 o 
   1   3  23      138.23      132.47     47.36 o 
   2   3  23       11.58       29.77     41.11 o 
   3   3  23       21.07       31.45     46.51 o 
   4   3  23        3.10       29.44     70.08 o 
  -5   4  23        7.46      -95.96     95.96 o 
  -4   4  23       70.66       22.55     97.00 o 
  -3   4  23       10.36        4.60     53.07 o 
  -2   4  23       23.11     -103.34    103.34 o 
  -1   4  23        2.23       30.66     63.83 o 
   0   4  23       17.38      -32.99     50.30 o 
   1   4  23       12.33       44.08     74.28 o 
   2   4  23        4.38       31.39     40.01 o 
   3   4  23       53.71      -94.56     94.56 o 
  -4   5  23       85.65      223.35     58.76 o 
  -3   5  23      159.54      412.51     66.36 o 
  -2   5  23        1.72       21.97     77.68 o 
  -1   5  23        0.55       54.18     74.29 o 
   0   5  23        1.02      -19.95     71.38 o 
   1   5  23       16.91       56.13     72.46 o 
   2   5  23        0.25        9.70     63.62 o 
  -3   6  23        0.26       41.13     55.38 o 
  -2   6  23       11.84      -11.68     94.14 o 
  -1   6  23        3.01     -107.03    107.03 o 
   0   6  23        0.19        0.00     46.21 o 
   1   6  23        1.02      -49.84     73.92 o 
   0 -10  24        0.92       17.75     42.34 o 
   1 -10  24        0.03       40.07     67.94 o 
  -2  -9  24       15.12       48.37     66.32 o 
  -1  -9  24        1.58      -79.23     79.23 o 
   0  -9  24        0.04      -29.60     55.90 o 
   1  -9  24        7.06      -47.25     73.80 o 
   2  -9  24       22.08       45.48     42.77 o 
   3  -9  24        0.74      -10.00     72.81 o 
  -3  -8  24        9.60      -97.17     97.17 o 
  -2  -8  24       36.35        0.00     74.40 o 
  -1  -8  24        0.23      -35.58     66.57 o 
   0  -8  24       15.64       70.95     53.43 o 
   1  -8  24        4.26      -71.08     71.08 o 
   2  -8  24       20.27       39.28     43.74 o 
   3  -8  24        0.54       49.03     44.76 o 
   4  -8  24        3.45      -60.33     81.68 o 
  -4  -7  24        1.33       87.18     42.54 o 
  -3  -7  24        4.17      -70.10     70.10 o 
  -2  -7  24       11.39       29.89     46.96 o 
  -1  -7  24       15.04       97.93     39.23 o 
   0  -7  24        0.51       12.88     50.53 o 
   1  -7  24       98.26       95.17     47.72 o 
   2  -7  24        4.23       26.29     58.78 o 
   3  -7  24       26.12      -73.14     85.76 o 
   4  -7  24        0.24        0.00     62.72 o 
  -4  -6  24       77.63       74.45     80.06 o 
  -3  -6  24        3.02      -43.76     68.36 o 
  -2  -6  24        0.02        7.16     35.44 o 
  -1  -6  24       43.03      104.25     39.92 o 
   0  -6  24       31.52      -68.03     68.03 o 
   1  -6  24       17.87       70.31     39.77 o 
   2  -6  24        0.85      -71.59     71.59 o 
   3  -6  24       37.51       35.32     70.64 o 
   4  -6  24      100.39      156.77     46.70 o 
   5  -6  24       11.33       90.72     46.73 o 
  -5  -5  24        4.95      -75.74     75.74 o 
  -4  -5  24        2.95       54.01     79.51 o 
  -3  -5  24        7.18      -62.72     62.72 o 
  -2  -5  24      103.24       65.68     41.63 o 
  -1  -5  24        1.76       15.66     55.38 o 
   0  -5  24        4.86       -4.43     39.10 o 
   1  -5  24        0.40      -70.61     70.61 o 
   2  -5  24      108.25      119.36     41.83 o 
   3  -5  24        9.59       33.16     37.75 o 
   4  -5  24       14.76       54.95     63.45 o 
   5  -5  24       17.55      -75.19     75.19 o 
  -5  -4  24       87.65      158.19     53.96 o 
  -4  -4  24       40.54      -26.33     72.90 o 
  -3  -4  24        3.31       -8.24     63.29 o 
  -2  -4  24       14.44      -58.81     58.81 o 
  -1  -4  24       93.04      114.52     39.13 o 
   0  -4  24       24.18      -30.68     69.92 o 
   1  -4  24      224.81      263.00     49.04 o 
   2  -4  24      159.87      165.11     46.91 o 
   3  -4  24       88.14       75.99     42.97 o 
   4  -4  24      136.57       27.05     74.91 o 
   5  -4  24        0.44        0.00     67.51 o 
  -5  -3  24        8.88      -76.75     76.75 o 
  -4  -3  24       21.74       55.47     35.66 o 
  -3  -3  24        5.90       -8.10     55.54 o 
  -2  -3  24      304.39      258.49     51.34 o 
  -1  -3  24       70.68      128.86     41.51 o 
   0  -3  24       28.80        7.58     31.75 o 
   1  -3  24      140.02      246.57     42.99 o 
   2  -3  24       44.04      125.92     38.35 o 
   3  -3  24       34.58       50.22     57.99 o 
   4  -3  24       43.71      111.31     43.93 o 
   5  -3  24        7.56      -73.19     73.19 o 
  -5  -2  24        0.62       -9.23     67.18 o 
  -4  -2  24       40.60       91.72     44.18 o 
  -3  -2  24       22.38      -16.09     54.56 o 
  -2  -2  24        2.50      -60.49     60.49 o 
  -1  -2  24      183.69      240.49     38.88 o 
   0  -2  24      315.90      275.70     34.83 o 
   1  -2  24      118.23      124.69     35.34 o 
   2  -2  24      178.54      197.34     48.36 o 
   3  -2  24        5.90      -50.27     64.90 o 
   4  -2  24        5.07        8.97     62.82 o 
   5  -2  24        1.42       41.67     41.67 o 
  -5  -1  24        0.32       27.69     38.95 o 
  -4  -1  24       10.98      -51.42     69.63 o 
  -3  -1  24        9.23       20.74     36.91 o 
  -2  -1  24      213.04      244.75     44.62 o 
  -1  -1  24        1.01      -62.96     62.96 o 
   0  -1  24       30.80       34.92     32.08 o 
   1  -1  24        5.08      -38.62     63.22 o 
   2  -1  24      105.18      116.81     43.46 o 
   3  -1  24        2.83      -50.80     68.78 o 
   4  -1  24       15.58       18.15     81.16 o 
   5  -1  24       15.34       -9.83     71.58 o 
  -5   0  24        8.08       55.84     72.09 o 
  -4   0  24       18.20       55.68     40.15 o 
  -3   0  24        7.11       24.50     51.01 o 
  -2   0  24       20.29       26.85     40.55 o 
  -1   0  24       86.77       29.51     40.56 o 
   0   0  24        0.32        0.13     40.98 o 
   1   0  24       85.75       77.61     42.01 o 
   2   0  24        0.09      -16.35     71.27 o 
   3   0  24       16.14       -8.64     55.30 o 
   4   0  24        0.42      -61.38     61.38 o 
   5   0  24        3.82      -10.02     59.28 o 
  -5   1  24        3.58      -91.05     91.05 o 
  -4   1  24       63.99      100.13     51.90 o 
  -3   1  24       61.40      -10.04     68.84 o 
  -2   1  24       59.48       92.85     40.83 o 
  -1   1  24       35.95       31.42     62.84 o 
   0   1  24        1.32       30.13     29.55 o 
   1   1  24       36.67       32.41     58.43 o 
   2   1  24        1.16      -65.72     65.72 o 
   3   1  24        9.03      -77.97     77.97 o 
   4   1  24        3.92       44.83     40.96 o 
  -5   2  24       37.40       69.98     57.87 o 
  -4   2  24        0.51      -87.34     87.34 o 
  -3   2  24       29.77      -10.35     70.98 o 
  -2   2  24       48.77      136.84     46.06 o 
  -1   2  24        0.53       37.76     46.53 o 
   0   2  24       12.21       -3.13     35.87 o 
   1   2  24       47.54      -25.24     69.88 o 
   2   2  24       46.30       74.87     40.32 o 
   3   2  24       23.34        0.00     78.18 o 
   4   2  24        2.72      -86.40     86.40 o 
  -4   3  24        0.65      -22.62     76.70 o 
  -3   3  24        0.45       10.76     91.94 o 
  -2   3  24       14.95       20.80     89.46 o 
  -1   3  24       58.01      -30.68     92.03 o 
   0   3  24        0.06      -46.62     46.62 o 
   1   3  24       18.53       18.86     37.91 o 
   2   3  24       12.14       86.10     36.72 o 
   3   3  24        0.44        9.62     82.19 o 
  -4   4  24        6.98      -35.38     79.10 o 
  -3   4  24       24.06       86.87     59.11 o 
  -2   4  24        1.20      -14.03     55.54 o 
  -1   4  24        0.05       46.09     51.32 o 
   0   4  24       20.22       18.56     75.62 o 
   2   4  24      112.19       98.83     51.43 o 
   3   4  24        0.04      -10.10     81.45 o 
  -3   5  24       14.55      106.65     48.98 o 
  -2   5  24       80.07       46.08    104.32 o 
  -1   5  24        2.52      -82.02     82.02 o 
   0   5  24       27.01        7.69     44.66 o 
   1   5  24        3.85       -9.81     67.25 o 
  -1  -9  25       43.96       29.30     42.47 o 
   0  -9  25        8.67      -48.38     49.49 o 
   1  -9  25       65.31       50.51     51.55 o 
   2  -9  25        4.34       30.06     39.59 o 
  -3  -8  25       31.79      -49.69     77.62 o 
  -2  -8  25        0.12       19.05     63.19 o 
  -1  -8  25        6.21       23.83     48.64 o 
   0  -8  25        6.30       23.46     44.17 o 
   1  -8  25        2.19      -16.01     46.32 o 
   2  -8  25        0.05      -68.86     68.86 o 
   3  -8  25       49.97       38.25     50.47 o 
  -3  -7  25        3.97       89.55     41.91 o 
  -2  -7  25       16.81        0.00     66.83 o 
  -1  -7  25        0.45       44.22     52.32 o 
   0  -7  25       68.29       -4.93     46.81 o 
   1  -7  25        1.87      -44.65     54.32 o 
   2  -7  25        0.05      -36.62     60.72 o 
   3  -7  25       22.63      -38.14     78.63 o 
   4  -7  25        0.58       40.28     63.69 o 
  -4  -6  25       70.86      -58.10     82.16 o 
  -3  -6  25        0.00      -69.56     69.56 o 
  -2  -6  25      153.27      194.77     51.63 o 
  -1  -6  25       71.55       51.00     43.10 o 
   0  -6  25       24.24      -52.32     52.32 o 
   1  -6  25        4.74       44.24     38.32 o 
   2  -6  25       37.65       61.87     72.35 o 
   3  -6  25        0.02      -36.93     69.08 o 
   4  -6  25       45.10       62.87     48.70 o 
  -4  -5  25       69.85       88.51     47.94 o 
  -3  -5  25       85.52       44.24     71.34 o 
  -2  -5  25       25.30      -25.38     63.88 o 
  -1  -5  25      117.29       57.62     70.33 o 
   0  -5  25        6.28       37.66     71.07 o 
   1  -5  25      114.06      150.38     43.85 o 
   2  -5  25       55.24      114.28     41.54 o 
   3  -5  25      153.24      231.63     53.49 o 
   4  -5  25       81.29       47.84     65.60 o 
  -5  -4  25        3.35       50.66     43.87 o 
  -4  -4  25        5.54       18.34     64.84 o 
  -3  -4  25       48.02       17.28     82.86 o 
  -2  -4  25       51.61      -41.31     67.63 o 
  -1  -4  25        0.20      -48.25     65.34 o 
   0  -4  25        0.51      -47.57     47.57 o 
   1  -4  25        0.12      105.24     35.43 o 
   2  -4  25       42.43        8.44     62.63 o 
   3  -4  25        5.05      -66.32     66.32 o 
   4  -4  25        6.70       72.78     38.36 o 
  -5  -3  25       42.21       -9.70     70.63 o 
  -4  -3  25       23.78       61.92     48.03 o 
  -3  -3  25       73.70       34.04     68.08 o 
  -2  -3  25        9.90        0.00     69.10 o 
  -1  -3  25        6.34       23.80     65.90 o 
   0  -3  25       42.44       75.57     44.70 o 
   1  -3  25        0.02      -63.76     63.76 o 
   2  -3  25        3.12      -33.47     62.62 o 
   3  -3  25       29.44       71.63     39.36 o
[truncated: 14,502 more chars]
